# Supplementary material for: Risk of Vaginal Infections at Early Gestation in Patients with Diabetic Conditions during Pregnancy: A Retrospective Cohort Study
Source: PLoS One. 2016 May 11;11(5):e0155182. doi: 10.1371/journal.pone.0155182 (PMC4864213; doi:10.1371/journal.pone.0155182)
Supplement: S1 Dataset — (XLS) [file pone.0155182.s001.xls]

## Sheet: daten
ID_M	ID_B	ID_A	Partus_age_exact	Partiy	Academic	Nikotin	Cigarettes	Alcohol	PTB_history	Modus_exact	Modus_grob	SSW_wd_exact	SSWGroup	Gew	GewGroup	LowWeight	Abort	Alive	Preterm	APGAR_1	APGAR_5	APGAR_10	AS_Class	IGDM	GDM	IDDM	DM.II	Pr�existente.Hypertonie	Hypertoner.Formenkreis	bacterial	candida	intermediate	gluco	subgroups
1	1	16944	34.7042	Multipara	no	no	0	no	no	Sectio	Sectio	40.1429	>36+6	4390	>=2500	no	no	yes	no	6	9	9	Candida	no	no	yes	no	no	no	no	yes	no	yes	IDDM
7	8	6576	26.9842	Multipara	no	no	0	no	no	Sectio	Sectio	37.1429	>36+6	3040	>=2500	no	no	yes	no	8	10	10	normal flora	no	no	no	no	no	no	no	no	no	no	no
8	9	17339	27.6953	Multipara	no	no	0	no	no	Spontangeburt	Spontangeburt	40.5714	>36+6	3550	>=2500	no	no	yes	no	9	10	10	normal flora	no	no	no	no	no	no	no	no	no	no	no
14	17	21161	35.2231	Multipara	no	no	0	no	no	BEL vaginal	Spontangeburt	38.5714	>36+6	3140	>=2500	no	no	yes	no	9	10	10	normal flora	no	no	no	no	no	no	no	no	no	no	no
15	19	28430	38.8662	Multipara	no	no	0	no	no	Sectio	Sectio	38.1429	>36+6	3170	>=2500	no	no	yes	no	9	10	10	Candida	no	no	no	no	no	no	no	yes	no	no	no
18	23	23496	26.2841	Multipara	no	no	0	no	no	Sectio	Sectio	38.4286	>36+6	3320	>=2500	no	no	yes	no	9	10	10	normal flora	no	no	no	no	no	no	no	no	no	no	no
20	25	21570	21.8916	Primipara	no	no	0	no	no	Spontangeburt	Spontangeburt	40.4286	>36+6	3120	>=2500	no	no	yes	no	9	10	10	Intermediate + Candida	no	no	no	no	no	no	no	yes	yes	no	no
21	26	22688	39.1105	Multipara	no	no	0	no	no	Spontangeburt	Spontangeburt	40.5714	>36+6	3390	>=2500	no	no	yes	no	9	10	10	normal flora	no	no	no	no	no	no	no	no	no	no	no
24	30	10984	37.0268	Multipara	no	no	0	no	no	Sectio	Sectio	41.4286	>36+6	3810	>=2500	no	no	yes	no	9	9	10	normal flora	no	no	no	no	no	no	no	no	no	no	no
29	38	10638	30.1606	Multipara	no	no	0	no	no	Sectio	Sectio	38.1429	>36+6	4056	>=2500	no	no	yes	no	8	9	9	normal flora	no	no	no	no	no	no	no	no	no	no	no
34	43	7474	33.7653	Primipara	no	no	0	no	no	Spontangeburt	Spontangeburt	40.1429	>36+6	3060	>=2500	no	no	yes	no	6	9	10	normal flora	no	no	no	no	no	no	no	no	no	no	no
36	45	22560	35.4427	Multipara	no	no	0	no	no	Sectio	Sectio	38.5714	>36+6	2530	>=2500	no	no	yes	no	9	10	10	normal flora	no	no	no	no	no	no	no	no	no	no	no
39	48	21746	28.3706	Primipara	no	no	0	no	no	Sectio	Sectio	40.2857	>36+6	3470	>=2500	no	no	yes	no	9	10	10	Bacterial vaginosis	no	no	no	no	no	no	yes	no	no	no	no
44	53	10491	29.8504	Multipara	no	no	0	no	no	Sectio	Sectio	38.5714	>36+6	3320	>=2500	no	no	yes	no	9	9	10	Intermediate + Candida	no	no	no	no	no	no	no	yes	yes	no	no
45	55	2863	31.9176	Multipara	no	no	0	no	no	Spontangeburt	Spontangeburt	41.5714	>36+6	4140	>=2500	no	no	yes	no	9	10	10	normal flora	no	no	no	no	no	no	no	no	no	no	no
46	56	18098	29.1201	Multipara	no	no	0	no	no	VE	VE	40.8571	>36+6	3550	>=2500	no	no	yes	no	9	10	10	normal flora	no	no	no	no	no	no	no	no	no	no	no
48	58	26756	19.5333	Primipara	no	no	0	no	no	Akutsectio	Sectio	37.2857	>36+6	2800	>=2500	no	no	yes	no	4	7	10	Candida	no	no	no	no	no	no	no	yes	no	no	no
48	59	26758	18.0371	Multipara	no	no	0	no	no	Sectio	Sectio	38.5714	>36+6	2510	>=2500	no	no	yes	no	8	9	10	normal flora	no	no	no	no	no	no	no	no	no	no	no
51	62	14226	23.5196	Multipara	no	no	0	no	no	Spontangeburt	Spontangeburt	41.4286	>36+6	3405	>=2500	no	no	yes	no	9	10	10	normal flora	no	no	no	no	no	no	no	no	no	no	no
53	64	22562	31.1517	Multipara	no	no	0	no	no	Spontangeburt	Spontangeburt	39.8571	>36+6	2660	>=2500	no	no	yes	no	5	10	10	normal flora	yes	no	no	no	no	no	no	no	no	yes	IGDM
54	65	8625	38.6163	Multipara	no	no	0	no	no	Spontangeburt	Spontangeburt	41.1429	>36+6	3945	>=2500	no	no	yes	no	9	10	10	normal flora	no	yes	no	no	no	no	no	no	no	yes	GDM
57	69	16012	29.1448	Multipara	no	no	0	no	no	Spontangeburt	Spontangeburt	37.7143	>36+6	3360	>=2500	no	no	yes	no	9	10	10	Intermediate	yes	no	no	no	no	no	no	no	yes	yes	IGDM
58	70	9349	28.0796	Multipara	no	no	0	no	no	Sectio	Sectio	38.2857	>36+6	3330	>=2500	no	no	yes	no	9	10	10	Intermediate	yes	no	no	no	no	no	no	no	yes	yes	IGDM
59	71	2511	34.3089	Multipara	no	no	0	no	no	Sectio	Sectio	38.1429	>36+6	2990	>=2500	no	no	yes	no	7	9	10	Intermediate	no	no	no	no	no	no	no	no	yes	no	no
60	73	20654	28.9746	Multipara	no	no	0	no	no	Spontangeburt	Spontangeburt	40.1429	>36+6	4190	>=2500	no	no	yes	no	9	10	10	normal flora	yes	no	no	no	no	no	no	no	no	yes	IGDM
61	74	9125	29.9382	Multipara	no	no	0	no	no	Sectio	Sectio	40.8571	>36+6	3590	>=2500	no	no	yes	no	9	9	10	normal flora	yes	no	no	no	no	no	no	no	no	yes	IGDM
64	77	23594	39.827	Primipara	yes	no	0	no	no	Spontangeburt	Spontangeburt	40	>36+6	2549	>=2500	no	no	yes	no	3	8	10	normal flora	no	no	no	no	no	no	no	no	no	no	no
70	83	2553	20.7907	Primipara	no	no	0	yes	no	Spontangeburt	Spontangeburt	39.7143	>36+6	3514	>=2500	no	no	yes	no	9	10	10	normal flora	no	no	no	no	no	no	no	no	no	no	no
71	84	11253	34.6301	Primipara	no	no	0	no	no	Sectio	Sectio	39	>36+6	3055	>=2500	no	no	yes	no	9	10	10	normal flora	no	no	no	no	no	no	no	no	no	no	no
73	87	10518	20.4502	Primipara	no	no	0	no	no	Spontangeburt	Spontangeburt	38.8571	>36+6	2800	>=2500	no	no	yes	no	9	10	10	normal flora	no	no	no	no	no	no	no	no	no	no	no
74	88	28429	24.1373	Primipara	no	no	0	no	no	Sectio	Sectio	41.1429	>36+6	3430	>=2500	no	no	yes	no	9	10	10	normal flora	no	no	no	no	no	no	no	no	no	no	no
76	90	2610	42.5148	Primipara	no	no	0	no	no	Sectio	Sectio	38	>36+6	3100	>=2500	no	no	yes	no	8	9	10	normal flora	no	no	no	no	no	no	no	no	no	no	no
85	99	7549	40.0247	Multipara	no	no	0	no	no	Spontangeburt	Spontangeburt	39.8571	>36+6	3640	>=2500	no	no	yes	no	9	10	10	normal flora	yes	no	no	no	no	no	no	no	no	yes	IGDM
88	102	26878	25.5127	Multipara	no	no	0	no	no	Spontangeburt	Spontangeburt	40.5714	>36+6	4060	>=2500	no	no	yes	no	9	10	10	normal flora	no	no	no	no	no	no	no	no	no	no	no
90	104	2399	25.6857	Primipara	no	no	0	no	no	VE	VE	38.1429	>36+6	2790	>=2500	no	no	yes	no	7	9	10	normal flora	no	no	no	no	no	no	no	no	no	no	no
94	108	28786	25.1778	Primipara	no	no	0	no	no	Sectio	Sectio	38.1429	>36+6	2795	>=2500	no	no	yes	no	7	9	10	normal flora	no	no	no	no	no	no	no	no	no	no	no
98	112	8862	36.5957	Multipara	no	no	0	no	no	Sectio	Sectio	41.2857	>36+6	3600	>=2500	no	no	yes	no	9	10	10	normal flora	no	no	no	no	no	no	no	no	no	no	no
99	113	14208	42.7207	Multipara	no	no	0	no	no	Sectio	Sectio	38.1429	>36+6	2630	>=2500	no	no	yes	no	9	10	10	normal flora	no	no	no	no	no	no	no	no	no	no	no
102	118	3226	25.1009	Primipara	no	yes	5	no	no	Sectio	Sectio	41.4286	>36+6	2960	>=2500	no	no	yes	no	8	10	9	Bacterial vaginosis	no	no	no	no	no	no	yes	no	no	no	no
103	119	15571	37.4056	Multipara	no	no	0	no	no	Sectio	Sectio	38.5714	>36+6	3810	>=2500	no	no	yes	no	9	10	10	normal flora	no	no	no	no	no	no	no	no	no	no	no
105	122	23477	28.2388	Primipara	no	no	0	no	no	Sectio	Sectio	39.1429	>36+6	2970	>=2500	no	no	yes	no	9	10	10	Intermediate	no	no	no	no	no	no	no	no	yes	no	no
108	127	11904	35.8298	Primipara	no	no	0	no	no	Sectio	Sectio	27.5714	[23+0,27+6]	1090	[1000,1500)	yes	no	yes	yes	8	9	9	normal flora	no	no	no	no	no	no	no	no	no	no	no
112	132	17855	36.2471	Multipara	no	no	0	no	no	Spontangeburt	Spontangeburt	38.8571	>36+6	3580	>=2500	no	no	yes	no	8	9	10	normal flora	yes	no	no	no	no	no	no	no	no	yes	IGDM
114	135	14281	35.1654	Multipara	no	yes	11	no	no	Spontangeburt	Spontangeburt	41.4286	>36+6	3410	>=2500	no	no	yes	no	9	10	10	normal flora	no	no	no	no	no	no	no	no	no	no	no
116	138	1006	24.9252	Multipara	no	yes	13	no	no	Spontangeburt	Spontangeburt	38.8571	>36+6	2920	>=2500	no	no	yes	no	9	10	10	normal flora	no	no	no	no	no	no	no	no	no	no	no
117	139	27611	37.8367	Multipara	no	no	0	no	no	Spontangeburt	Spontangeburt	39.2857	>36+6	3020	>=2500	no	no	yes	no	9	10	10	Candida	no	yes	no	no	no	no	no	yes	no	yes	GDM
135	159	8898	34.1579	Multipara	no	no	0	no	no	Sectio	Sectio	40.1429	>36+6	4210	>=2500	no	no	yes	no	9	10	10	normal flora	no	no	no	no	no	no	no	no	no	no	no
142	167	22628	36.2443	Multipara	no	no	0	no	no	Spontangeburt	Spontangeburt	40.2857	>36+6	3035	>=2500	no	no	yes	no	9	10	10	normal flora	no	no	no	no	no	no	no	no	no	no	no
144	170	8169	31.698	Multipara	no	no	0	no	no	Sectio	Sectio	38.4286	>36+6	3865	>=2500	no	no	yes	no	9	10	10	normal flora	no	no	no	no	no	no	no	no	no	no	no
145	172	9969	23.245	Multipara	no	no	0	no	no	Sectio	Sectio	38.7143	>36+6	2895	>=2500	no	no	yes	no	9	10	10	normal flora	yes	no	no	no	no	no	no	no	no	yes	IGDM
146	173	10505	24.1318	Multipara	no	no	0	no	no	Spontangeburt	Spontangeburt	40.4286	>36+6	4130	>=2500	no	no	yes	no	9	10	10	normal flora	no	no	no	no	no	no	no	no	no	no	no
149	180	15110	22.7728	Multipara	no	no	0	no	no	Sectio	Sectio	39	>36+6	2875	>=2500	no	no	yes	no	9	10	10	Candida	no	no	no	no	no	no	no	yes	no	no	no
151	183	21141	25.9931	Multipara	no	no	0	no	no	Spontangeburt	Spontangeburt	36.2857	[32+0,36+6]	2750	>=2500	no	no	yes	yes	9	10	10	normal flora	no	no	no	no	no	no	no	no	no	no	no
155	188	22716	35.396	Multipara	no	no	0	no	no	Sectio	Sectio	36.5714	[32+0,36+6]	3180	>=2500	no	no	yes	yes	8	8	9	normal flora	yes	no	no	no	no	no	no	no	no	yes	IGDM
156	191	20138	28.7824	Multipara	no	no	0	no	no	Sectio	Sectio	38.8571	>36+6	3660	>=2500	no	no	yes	no	9	10	10	normal flora	no	no	no	no	no	no	no	no	no	no	no
161	197	28796	33.4303	Multipara	no	no	0	no	no	Spontangeburt	Spontangeburt	38.8571	>36+6	3460	>=2500	no	no	yes	no	9	10	10	normal flora	no	no	no	no	no	no	no	no	no	no	no
163	200	16078	27.4564	Multipara	no	yes	15	no	no	Akutsectio	Sectio	33.5714	[32+0,36+6]	2010	[1500,2500)	yes	no	yes	yes	9	10	10	normal flora	no	no	no	no	no	no	no	no	no	no	no
165	202	10670	40.8016	Primipara	yes	no	0	no	no	Sectio	Sectio	27.4286	[23+0,27+6]	1050	[1000,1500)	yes	no	yes	yes	8	9	9	Bacterial vaginosis	no	no	no	no	no	no	yes	no	no	no	no
168	205	8496	31.838	Multipara	no	yes	10	no	no	Spontangeburt	Spontangeburt	34.8571	[32+0,36+6]	2300	[1500,2500)	yes	no	yes	yes	9	8	8	Intermediate	no	no	no	no	no	no	no	no	yes	no	no
169	206	5348	30.696	Primipara	no	no	0	no	no	Spontangeburt	Spontangeburt	40.8571	>36+6	3116	>=2500	no	no	yes	no	9	10	10	normal flora	no	no	no	no	no	no	no	no	no	no	no
169	207	5341	33.6088	Multipara	no	no	0	no	no	Spontangeburt	Spontangeburt	40	>36+6	3710	>=2500	no	no	yes	no	9	10	10	normal flora	no	no	no	no	no	no	no	no	no	no	no
173	212	20968	26.6218	Primipara	no	no	0	no	no	Spontangeburt	Spontangeburt	37.4286	>36+6	2730	>=2500	no	no	yes	no	9	9	10	normal flora	no	no	no	no	no	no	no	no	no	no	no
174	213	3223	36.3596	Primipara	yes	no	0	no	no	Spontangeburt	Spontangeburt	40	>36+6	3270	>=2500	no	no	yes	no	9	10	10	normal flora	no	no	no	no	no	no	no	no	no	no	no
176	215	26558	31.5745	Primipara	no	yes	7	no	no	Sectio	Sectio	40.1429	>36+6	3100	>=2500	no	no	yes	no	9	10	10	normal flora	yes	no	no	no	yes	no	no	no	no	yes	IGDM
177	216	2147	37.4825	Primipara	no	no	0	no	no	Spontangeburt	Spontangeburt	39	>36+6	2680	>=2500	no	no	yes	no	9	10	10	normal flora	no	no	no	no	no	no	no	no	no	no	no
178	217	22591	35.7666	Multipara	no	no	0	no	no	Sectio	Sectio	38.4286	>36+6	3084	>=2500	no	no	yes	no	9	10	10	T. vaginalis	no	no	no	no	no	no	no	no	no	no	no
183	222	8872	19.8737	Primipara	no	yes	10	no	no	Spontangeburt	Spontangeburt	39.8571	>36+6	3320	>=2500	no	no	yes	no	9	10	10	normal flora	no	no	no	no	no	no	no	no	no	no	no
184	223	13993	21.5566	Multipara	no	no	0	no	no	Spontangeburt	Spontangeburt	36.1429	[32+0,36+6]	2470	[1500,2500)	yes	no	yes	yes	9	10	10	normal flora	no	no	no	no	no	no	no	no	no	no	no
186	225	8619	29.0048	Multipara	no	no	0	no	no	Spontangeburt	Spontangeburt	41.4286	>36+6	3750	>=2500	no	no	yes	no	9	10	10	normal flora	no	no	no	no	no	no	no	no	no	no	no
188	228	20136	38.7399	Multipara	no	no	0	no	no	Spontangeburt	Spontangeburt	39.2857	>36+6	3620	>=2500	no	no	yes	no	9	10	10	normal flora	no	no	no	no	no	no	no	no	no	no	no
189	229	16894	26.0865	Primipara	no	no	0	no	no	Akutsectio	Sectio	39.7143	>36+6	3070	>=2500	no	no	yes	no	9	10	10	Bacterial vaginosis + Candida	no	no	no	no	no	no	yes	yes	no	no	no
190	230	27023	25.779	Primipara	no	no	0	no	no	Spontangeburt	Spontangeburt	39.8571	>36+6	3020	>=2500	no	no	yes	no	9	9	10	normal flora	no	no	no	no	no	no	no	no	no	no	no
194	235	18815	25.8806	Multipara	no	yes	5	no	no	Spontangeburt	Spontangeburt	40.1429	>36+6	3930	>=2500	no	no	yes	no	9	10	10	normal flora	no	yes	no	no	no	no	no	no	no	yes	GDM
196	239	8817	25.2711	Multipara	no	no	0	no	no	Sectio	Sectio	38.8571	>36+6	2950	>=2500	no	no	yes	no	9	10	10	Bacterial vaginosis	no	no	no	no	no	no	yes	no	no	no	no
197	242	28769	32.3981	Multipara	no	no	0	no	no	Spontangeburt	Spontangeburt	35.1429	[32+0,36+6]	2340	[1500,2500)	yes	no	yes	yes	9	10	10	normal flora	yes	no	no	no	no	no	no	no	no	yes	IGDM
198	243	27001	22.6822	Primipara	no	no	0	no	no	Spontangeburt	Spontangeburt	40.2857	>36+6	3560	>=2500	no	no	yes	no	9	10	10	normal flora	no	no	no	no	no	no	no	no	no	no	no
202	247	10384	32.2334	Primipara	no	yes	5	no	no	Sectio	Sectio	34.4286	[32+0,36+6]	1833	[1500,2500)	yes	no	yes	yes	9	9	10	Candida	no	no	no	no	no	no	no	yes	no	no	no
210	255	13846	36.4338	Multipara	no	yes	4	no	no	Sectio	Sectio	38.7143	>36+6	3065	>=2500	no	no	yes	no	9	10	10	normal flora	no	yes	no	no	no	no	no	no	no	yes	GDM
213	258	2529	26.2347	Primipara	no	no	0	no	no	Sectio	Sectio	33	[32+0,36+6]	1942	[1500,2500)	yes	no	yes	yes	8	8	9	normal flora	no	no	no	no	no	no	no	no	no	no	no
218	263	17067	37.3452	Multipara	no	yes	7	no	no	Sectio	Sectio	38.1429	>36+6	3130	>=2500	no	no	yes	no	9	10	10	normal flora	no	no	no	no	no	no	no	no	no	no	no
219	264	8813	26.6383	Multipara	no	no	0	no	no	Sectio	Sectio	38.5714	>36+6	3110	>=2500	no	no	yes	no	9	10	10	normal flora	no	no	no	no	no	no	no	no	no	no	no
221	266	19457	28.5546	Multipara	no	no	0	no	no	Spontangeburt	Spontangeburt	41.2857	>36+6	3950	>=2500	no	no	yes	no	9	10	10	normal flora	no	no	no	no	no	no	no	no	no	no	no
227	273	10820	20.7275	Multipara	no	yes	5	no	no	Sectio	Sectio	34.7143	[32+0,36+6]	3360	>=2500	no	no	yes	yes	9	10	10	Intermediate + Candida	no	no	no	no	no	no	no	yes	yes	no	no
230	276	23638	25.952	Multipara	no	no	0	no	no	Sectio	Sectio	38	>36+6	2939	>=2500	no	no	yes	no	9	10	10	Candida	no	no	no	no	no	no	no	yes	no	no	no
235	282	11712	38.1496	Multipara	no	no	0	no	no	Sectio	Sectio	38.4286	>36+6	3380	>=2500	no	no	yes	no	9	10	10	normal flora	no	no	no	no	no	no	no	no	no	no	no
236	283	2609	35.9094	Multipara	no	no	0	no	no	Spontangeburt	Spontangeburt	41.5714	>36+6	3560	>=2500	no	no	yes	no	9	10	10	normal flora	no	no	no	no	no	no	no	no	no	no	no
240	289	6302	31.849	Multipara	no	no	0	no	no	Sectio	Sectio	40	>36+6	3410	>=2500	no	no	yes	no	8	9	10	normal flora	no	no	no	no	no	no	no	no	no	no	no
242	292	20649	37.6994	Multipara	no	no	0	no	no	Sectio	Sectio	38.7143	>36+6	3800	>=2500	no	no	yes	no	9	10	10	normal flora	no	no	no	no	no	no	no	no	no	no	no
251	304	21581	39.083	Multipara	no	no	0	no	no	Spontangeburt	Spontangeburt	41	>36+6	4140	>=2500	no	no	yes	no	9	10	10	normal flora	no	no	no	no	no	no	no	no	no	no	no
253	307	18775	32.7522	Multipara	no	no	0	no	no	Spontangeburt	Spontangeburt	40	>36+6	4030	>=2500	no	no	yes	no	9	10	10	normal flora	yes	no	no	no	no	no	no	no	no	yes	IGDM
254	308	21213	25.5621	Primipara	no	no	0	no	no	Spontangeburt	Spontangeburt	40.5714	>36+6	3340	>=2500	no	no	yes	no	9	10	10	normal flora	no	no	no	no	no	no	no	no	no	no	no
255	309	7162	38.4983	Multipara	no	no	0	no	no	Sectio	Sectio	31	[28+0,31+6]	1280	[1000,1500)	yes	no	yes	yes	8	9	10	normal flora	no	no	no	no	no	no	no	no	no	no	no
256	311	2398	24.5848	Multipara	no	no	0	no	no	Spontangeburt	Spontangeburt	39.2857	>36+6	3280	>=2500	no	no	yes	no	9	10	10	normal flora	no	no	no	no	no	no	no	no	no	no	no
262	318	23841	28.0961	Primipara	no	no	0	no	no	Spontangeburt	Spontangeburt	40.1429	>36+6	3570	>=2500	no	no	yes	no	9	10	10	normal flora	no	no	no	no	no	no	no	no	no	no	no
268	324	21575	27.7502	Multipara	no	no	0	no	no	Spontangeburt	Spontangeburt	39.8571	>36+6	3350	>=2500	no	no	yes	no	9	10	10	normal flora	no	yes	no	no	no	no	no	no	no	yes	GDM
270	326	20026	24.4283	Multipara	no	no	0	no	no	Sectio	Sectio	39	>36+6	3600	>=2500	no	no	yes	no	9	10	10	normal flora	no	no	no	no	no	no	no	no	no	no	no
272	328	22695	31.8023	Primipara	no	yes	40	no	no	Sectio	Sectio	41	>36+6	3430	>=2500	no	no	yes	no	9	10	10	normal flora	no	no	no	no	no	no	no	no	no	no	no
277	335	9762	24.1565	Multipara	no	no	0	no	no	Sectio	Sectio	37.2857	>36+6	2800	>=2500	no	no	yes	no	9	10	10	Bacterial vaginosis	no	no	no	no	no	no	yes	no	no	no	no
278	336	9951	26.6712	Primipara	no	no	0	no	no	Spontangeburt	Spontangeburt	39.8571	>36+6	3420	>=2500	no	no	yes	no	9	10	10	normal flora	no	yes	no	no	no	yes	no	no	no	yes	GDM
279	338	20479	34.987	Multipara	no	no	0	no	no	Spontangeburt	Spontangeburt	40	>36+6	3240	>=2500	no	no	yes	no	9	10	10	normal flora	yes	no	no	no	no	no	no	no	no	yes	IGDM
280	339	26275	21.5319	Multipara	no	no	0	no	no	Spontangeburt	Spontangeburt	36.5714	[32+0,36+6]	2340	[1500,2500)	yes	no	no	yes	0	0	0	Intermediate	no	no	no	no	no	no	no	no	yes	no	no
280	340	26273	23.3191	Multipara	no	no	0	no	no	Sectio	Sectio	38.2857	>36+6	2780	>=2500	no	no	yes	no	9	10	10	normal flora	no	no	no	no	no	no	no	no	no	no	no
283	343	1557	24.9911	Primipara	no	no	0	no	no	Sectio	Sectio	41.1429	>36+6	3110	>=2500	no	no	yes	no	7	9	10	normal flora	no	no	no	no	no	no	no	no	no	no	no
285	345	21550	40.3432	Primipara	yes	no	0	no	no	Spontangeburt	Spontangeburt	41.5714	>36+6	3830	>=2500	no	no	yes	no	9	10	10	normal flora	no	no	no	no	no	no	no	no	no	no	no
289	349	6144	26.5285	Primipara	no	yes	5	no	no	Sectio	Sectio	39.4286	>36+6	3930	>=2500	no	no	yes	no	9	10	10	normal flora	no	no	no	no	no	no	no	no	no	no	no
290	351	12355	26.1084	Primipara	no	no	0	no	no	Spontangeburt	Spontangeburt	38.4286	>36+6	3100	>=2500	no	no	yes	no	9	10	10	normal flora	no	no	no	no	no	no	no	no	no	no	no
298	360	16888	42.6603	Primipara	no	no	0	no	no	Sectio	Sectio	38.1429	>36+6	3150	>=2500	no	no	yes	no	8	9	10	normal flora	yes	no	no	no	no	no	no	no	no	yes	IGDM
305	367	6514	28.5436	Primipara	no	no	0	no	no	VE	VE	40.7143	>36+6	4240	>=2500	no	no	yes	no	9	10	10	normal flora	no	no	no	no	no	no	no	no	no	no	no
318	381	7434	36.1482	Primipara	no	no	0	no	no	Sectio	Sectio	39.8571	>36+6	3550	>=2500	no	no	yes	no	9	10	10	normal flora	no	no	no	no	no	no	no	no	no	no	no
319	382	7344	28.4502	Primipara	no	no	0	no	no	Spontangeburt	Spontangeburt	40.1429	>36+6	3360	>=2500	no	no	yes	no				Candida	no	no	no	no	no	no	no	yes	no	no	no
322	385	10422	32.8264	Multipara	no	no	0	no	no	Spontangeburt	Spontangeburt	38	>36+6	2610	>=2500	no	no	yes	no	9	10	10	normal flora	no	no	no	no	no	no	no	no	no	no	no
323	386	29004	31.8518	Multipara	no	no	0	no	no	Spontangeburt	Spontangeburt	39.5714	>36+6	3520	>=2500	no	no	yes	no	9	10	10	normal flora	no	no	no	no	no	no	no	no	no	no	no
324	387	1068	30.4571	Multipara	no	no	0	no	no	Spontangeburt	Spontangeburt	39.2857	>36+6	3420	>=2500	no	no	yes	no	9	10	10	normal flora	no	no	no	no	no	no	no	no	no	no	no
325	388	16973	33.3754	Multipara	no	no	0	no	no	Spontangeburt	Spontangeburt	40	>36+6	3070	>=2500	no	no	yes	no	9	10	10	Candida	yes	no	no	no	no	no	no	yes	no	yes	IGDM
327	390	18804	22.8744	Primipara	no	no	0	no	no	Sectio	Sectio	41.8571	>36+6	3450	>=2500	no	no	yes	no	8	9	10	normal flora	no	no	no	no	no	no	no	no	no	no	no
330	393	14144	40.3075	Multipara	no	no	0	no	no	Spontangeburt	Spontangeburt	39.5714	>36+6	3630	>=2500	no	no	yes	no	10	10	10	Intermediate	no	no	no	no	no	no	no	no	yes	no	no
335	398	10217	33.8119	Multipara	no	yes	10	no	no	Sectio	Sectio	38.7143	>36+6	3440	>=2500	no	no	yes	no	9	10	10	normal flora	no	no	no	no	no	no	no	no	no	no	no
336	399	23622	24.9911	Primipara	no	no	0	no	no	Spontangeburt	Spontangeburt	39.7143	>36+6	3110	>=2500	no	no	yes	no	9	10	10	Intermediate	no	no	no	no	no	no	no	no	yes	no	no
337	400	26038	21.0679	Primipara	no	yes	5	no	no	Spontangeburt	Spontangeburt	41.4286	>36+6	3690	>=2500	no	no	yes	no	9	10	10	Candida	no	no	no	no	no	no	no	yes	no	no	no
339	403	19289	31.731	Multipara	no	yes	15	no	no	Akutsectio	Sectio	39.5714	>36+6	3640	>=2500	no	no	yes	no	9	10	10	Intermediate	no	no	no	no	no	no	no	no	yes	no	no
345	410	21364	32.3981	Multipara	no	no	0	no	no	Sectio	Sectio	37.4286	>36+6	3280	>=2500	no	no	yes	no	9	10	10	Intermediate + Candida	no	no	no	no	no	no	no	yes	yes	no	no
347	413	9637	37.7735	Multipara	no	yes	15	no	no	Sectio	Sectio	38.4286	>36+6	2860	>=2500	no	no	yes	no	9	10	10	normal flora	no	no	no	no	no	no	no	no	no	no	no
348	414	14922	22.9842	Multipara	no	no	0	no	no	Spontangeburt	Spontangeburt	37.4286	>36+6	2620	>=2500	no	no	yes	no	10	10	10	normal flora	no	no	no	no	no	no	no	no	no	no	no
349	415	1818	30.3253	Multipara	no	no	0	no	no	Spontangeburt	Spontangeburt	40.1429	>36+6	3770	>=2500	no	no	yes	no	9	10	10	Candida	no	no	no	no	no	no	no	yes	no	no	no
350	416	7469	35.1956	Primipara	no	no	0	no	no	Spontangeburt	Spontangeburt	33.4286	[32+0,36+6]	2800	>=2500	no	no	yes	yes	9	10	10	normal flora	no	no	no	no	no	no	no	no	no	no	no
350	417	7473	33.1036	Multipara	no	no	0	no	no	Spontangeburt	Spontangeburt	37.8571	>36+6	3510	>=2500	no	no	yes	no	9	10	10	normal flora	no	no	no	no	no	no	no	no	no	no	no
351	418	4782	22.663	Primipara	no	no	0	no	no	Spontangeburt	Spontangeburt	41.2857	>36+6	2870	>=2500	no	no	yes	no	9	10	10	Intermediate	no	no	no	no	no	no	no	no	yes	no	no
358	425	10630	42.3995	Multipara	no	no	0	no	no	Spontangeburt	Spontangeburt	40.7143	>36+6	3550	>=2500	no	no	yes	no	8	9	10	Intermediate	no	no	no	no	no	no	no	no	yes	no	no
360	427	8866	24.4118	Primipara	no	no	0	no	no	Sectio	Sectio	38	>36+6	4680	>=2500	no	no	yes	no	9	10	10	Bacterial vaginosis	no	yes	no	no	no	no	yes	no	no	yes	GDM
363	431	15926	41.0817	Primipara	no	no	0	no	no	Sectio	Sectio	41.1429	>36+6	3160	>=2500	no	no	yes	no	9	10	10	normal flora	no	no	no	no	no	no	no	no	no	no	no
364	432	1077	43.6129	Multipara	no	no	0	no	no	Spontangeburt	Spontangeburt	40	>36+6	3150	>=2500	no	no	yes	no	9	10	10	normal flora	no	no	no	no	no	no	no	no	no	no	no
368	437	22590	23.3027	Multipara	no	no	0	no	no	Spontangeburt	Spontangeburt	40.1429	>36+6	4050	>=2500	no	no	yes	no	9	10	10	normal flora	no	no	no	no	no	no	no	no	no	no	no
374	443	17674	20.9032	Primipara	no	no	0	no	no	Spontangeburt	Spontangeburt	38.2857	>36+6	3570	>=2500	no	no	yes	no	8	9	10	normal flora	no	no	no	no	no	no	no	no	no	no	no
374	444	17670	23.0089	Multipara	no	no	0	no	no	Spontangeburt	Spontangeburt	41.2857	>36+6	3740	>=2500	no	no	yes	no	9	10	10	normal flora	no	no	no	no	no	no	no	no	no	no	no
380	450	3452	29.3178	Primipara	no	no	0	no	no	Spontangeburt	Spontangeburt	40.2857	>36+6	3230	>=2500	no	no	yes	no	9	10	10	normal flora	no	no	no	no	no	no	no	no	no	no	no
381	451	8147	26.394	Multipara	no	no	0	no	no	Sectio	Sectio	37.5714	>36+6	3415	>=2500	no	no	yes	no	9	9	10	Candida	no	no	no	no	no	no	no	yes	no	no	no
393	463	18259	36.0055	Multipara	no	no	0	no	no	Spontangeburt	Spontangeburt	40.1429	>36+6	3660	>=2500	no	no	yes	no	9	10	10	normal flora	yes	no	no	no	no	no	no	no	no	yes	IGDM
395	465	23600	27.72	Multipara	no	no	0	no	no	Spontangeburt	Spontangeburt	38	>36+6	2840	>=2500	no	no	yes	no	9	10	10	normal flora	no	no	no	no	no	no	no	no	no	no	no
400	471	20855	41.6609	Multipara	yes	no	0	no	no	Spontangeburt	Spontangeburt	38.8571	>36+6	2670	>=2500	no	no	yes	no	9	10	10	normal flora	no	no	no	no	no	no	no	no	no	no	no
402	473	3375	36.2773	Primipara	no	yes	20	no	no	Sectio	Sectio	39	>36+6	3800	>=2500	no	no	yes	no	9	10	10	Bacterial vaginosis	no	no	no	no	no	no	yes	no	no	no	no
403	474	24260	35.1929	Multipara	no	no	0	no	no	Sectio	Sectio	39	>36+6	4004	>=2500	no	no	yes	no	9	10	10	normal flora	yes	no	no	no	no	no	no	no	no	yes	IGDM
405	477	2461	28.4228	Multipara	no	no	0	no	no	Spontangeburt	Spontangeburt	39.5714	>36+6	3700	>=2500	no	no	yes	no	9	10	10	normal flora	no	no	no	no	no	no	no	no	no	no	no
408	482	26770	28.4228	Multipara	no	no	0	no	no	Sectio	Sectio	38	>36+6	3540	>=2500	no	no	yes	no	9	10	10	normal flora	yes	no	no	no	no	no	no	no	no	yes	IGDM
410	484	22613	41.477	Multipara	no	no	0	no	no	Spontangeburt	Spontangeburt	40	>36+6	3545	>=2500	no	no	yes	no	7	8	9	normal flora	yes	no	no	no	no	no	no	no	no	yes	IGDM
412	486	7366	31.4756	Multipara	no	no	0	no	no	Spontangeburt	Spontangeburt	39.4286	>36+6	4040	>=2500	no	no	yes	no	9	10	10	Intermediate	no	no	no	no	no	no	no	no	yes	no	no
418	493	9139	34.059	Multipara	no	no	0	no	yes	Spontangeburt	Spontangeburt	38.7143	>36+6	3310	>=2500	no	no	yes	no	9	10	10	Candida	no	no	no	no	no	no	no	yes	no	no	no
418	494	9140	32.917	Multipara	no	no	0	no	yes	Spontangeburt	Spontangeburt	39.5714	>36+6	3450	>=2500	no	no	yes	no	9	10	10	Candida	no	no	no	no	no	no	no	yes	no	no	no
422	500	28417	33.8394	Multipara	no	no	0	no	no	Spontangeburt	Spontangeburt	40	>36+6	3030	>=2500	no	no	yes	no	9	10	10	normal flora	no	yes	no	no	no	no	no	no	no	yes	GDM
427	505	7070	23.6513	Multipara	no	no	0	no	no	Sectio	Sectio	34.8571	[32+0,36+6]	2490	[1500,2500)	yes	no	yes	yes	8	8	9	Candida	no	no	no	no	no	no	no	yes	no	no	no
433	511	10870	26.4434	Primipara	no	no	0	no	no	VE	VE	40.2857	>36+6	3490	>=2500	no	no	yes	no	7	10	10	normal flora	no	no	no	no	no	no	no	no	no	no	no
436	514	11468	30.663	Multipara	no	no	0	no	no	Sectio	Sectio	37.1429	>36+6	3300	>=2500	no	no	yes	no	9	10	10	normal flora	no	yes	no	no	no	no	no	no	no	yes	GDM
440	518	10842	26.7618	Primipara	no	no	0	no	no	Spontangeburt	Spontangeburt	38.4286	>36+6	3066	>=2500	no	no	yes	no	9	10	10	normal flora	no	no	no	no	no	no	no	no	no	no	no
441	519	12160	20.2553	Multipara	no	no	0	no	no	Spontangeburt	Spontangeburt	40.5714	>36+6	3640	>=2500	no	no	yes	no	9	10	10	Candida	no	no	no	no	no	no	no	yes	no	no	no
447	525	28277	36.2718	Multipara	no	no	0	no	no	Spontangeburt	Spontangeburt	41.2857	>36+6	3630	>=2500	no	no	yes	no	9	10	10	normal flora	no	no	no	no	no	no	no	no	no	no	no
457	536	21286	33.5676	Primipara	no	no	0	no	no	VE	VE	41.2857	>36+6	4280	>=2500	no	no	yes	no	8	10	10	normal flora	no	no	no	no	no	no	no	no	no	no	no
458	537	14902	26.1935	Multipara	no	no	0	no	no	Spontangeburt	Spontangeburt	39	>36+6	3000	>=2500	no	no	yes	no	9	10	10	Candida	no	no	no	no	no	no	no	yes	no	no	no
464	543	7832	36.4887	Multipara	no	no	0	no	no	Spontangeburt	Spontangeburt	40.2857	>36+6	3900	>=2500	no	no	yes	no	9	10	10	Bacterial vaginosis	yes	no	no	no	no	no	yes	no	no	yes	IGDM
465	544	22532	28.5106	Primipara	no	no	0	no	no	Sectio	Sectio	38.5714	>36+6	3390	>=2500	no	no	yes	no	9	10	10	normal flora	no	no	no	no	no	no	no	no	no	no	no
466	545	19285	29.5868	Primipara	no	no	0	no	no	Sectio	Sectio	41.4286	>36+6	3870	>=2500	no	no	yes	no	9	10	10	normal flora	no	no	no	no	no	no	no	no	no	no	no
469	548	16885	29.0789	Multipara	no	no	0	no	no	Sectio	Sectio	38.2857	>36+6	2845	>=2500	no	no	yes	no	7	8	9	normal flora	no	no	no	no	no	no	no	no	no	no	no
473	552	14468	38.4022	Multipara	no	yes	10	no	no	Spontangeburt	Spontangeburt	39.4286	>36+6	3160	>=2500	no	no	yes	no	9	10	10	Candida	no	no	no	no	no	no	no	yes	no	no	no
474	553	16139	22.6658	Primipara	no	no	0	no	no	Sectio	Sectio	38.7143	>36+6	4180	>=2500	no	no	yes	no	9	10	10	normal flora	no	yes	no	no	no	no	no	no	no	yes	GDM
475	554	21480	33.4221	Primipara	no	yes	10	no	no	Spontangeburt	Spontangeburt	40.1429	>36+6	3620	>=2500	no	no	yes	no	9	10	10	normal flora	no	no	no	no	no	no	no	no	no	no	no
480	559	15098	32.4283	Multipara	no	no	0	no	no	Sectio	Sectio	38.2857	>36+6	3337	>=2500	no	no	yes	no	6	7	8	Intermediate	yes	no	no	no	no	no	no	no	yes	yes	IGDM
482	561	17183	38.4434	Multipara	no	no	0	no	no	Sectio	Sectio	38	>36+6	4040	>=2500	no	no	yes	no	9	10	10	normal flora	no	no	no	no	no	no	no	no	no	no	no
483	562	24624	37.1585	Multipara	no	no	0	no	no	Spontangeburt	Spontangeburt	40.8571	>36+6	3640	>=2500	no	no	yes	no	10	10	10	normal flora	no	no	no	no	no	no	no	no	no	no	no
488	568	10012	22.8936	Primipara	no	no	0	no	no	Spontangeburt	Spontangeburt	32.8571	[32+0,36+6]	1900	[1500,2500)	yes	no	yes	yes	8	8	9	T. vaginalis	no	no	no	no	no	no	no	no	no	no	no
489	569	21181	20.9005	Primipara	no	no	0	no	no	Sectio	Sectio	39.2857	>36+6	3460	>=2500	no	no	yes	no	9	10	10	normal flora	no	yes	no	no	no	no	no	no	no	yes	GDM
489	570	21175	23.5415	Multipara	no	no	0	no	no	Sectio	Sectio	39	>36+6	3950	>=2500	no	no	yes	no	9	9	10	normal flora	no	no	no	no	no	no	no	no	no	no	no
494	575	4726	28.6671	Primipara	no	no	0	no	no	Spontangeburt	Spontangeburt	37.7143	>36+6	2615	>=2500	no	no	yes	no	9	10	10	normal flora	no	no	no	no	no	no	no	no	no	no	no
496	577	22630	37.5896	Primipara	no	no	0	no	no	Spontangeburt	Spontangeburt	19.1429	<23+0	292	<500	yes	yes	yes	yes	1	1	1	Intermediate	no	no	no	no	no	no	no	no	yes	no	no
497	578	10668	24.42	Multipara	no	no	0	no	no	Spontangeburt	Spontangeburt	40.5714	>36+6	3260	>=2500	no	no	yes	no	9	10	10	Intermediate	no	yes	no	no	no	no	no	no	yes	yes	GDM
498	579	11325	36.442	Multipara	no	no	0	no	no	Spontangeburt	Spontangeburt	39.7143	>36+6	3990	>=2500	no	no	yes	no	9	10	10	normal flora	no	no	no	no	no	no	no	no	no	no	no
501	582	12907	33.304	Multipara	no	yes	8	no	no	Sectio	Sectio	38.7143	>36+6	2910	>=2500	no	no	yes	no	9	10	10	Bacterial vaginosis	no	no	no	no	no	no	yes	no	no	no	no
506	587	14440	32.1757	Multipara	no	no	0	no	no	Spontangeburt	Spontangeburt	39.4286	>36+6	3410	>=2500	no	no	yes	no	9	10	10	normal flora	yes	no	no	no	no	no	no	no	no	yes	IGDM
507	588	22029	37.0213	Multipara	no	no	0	no	no	Spontangeburt	Spontangeburt	39.8571	>36+6	3020	>=2500	no	no	yes	no	9	10	10	Bacterial vaginosis	no	no	no	no	no	no	yes	no	no	no	no
507	590	22037	34.8442	Multipara	no	no	0	no	no	Spontangeburt	Spontangeburt	39.4286	>36+6	3150	>=2500	no	no	yes	no	9	10	10	Bacterial vaginosis	no	no	no	no	no	no	yes	no	no	no	no
508	594	6114	34.8662	Multipara	no	yes	2	no	no	Spontangeburt	Spontangeburt	40.7143	>36+6	3800	>=2500	no	no	yes	no	9	10	10	normal flora	no	no	no	no	no	no	no	no	no	no	no
509	595	2774	26.0673	Primipara	no	no	0	no	no	Sectio	Sectio	38.7143	>36+6	2960	>=2500	no	no	yes	no	7	10	10	normal flora	yes	no	no	no	no	no	no	no	no	yes	IGDM
510	596	13565	29.5649	Multipara	no	yes	10	no	no	Sectio	Sectio	38.2857	>36+6	2810	>=2500	no	no	yes	no	9	10	10	normal flora	no	no	no	no	no	no	no	no	no	no	no
515	602	17306	28.0933	Multipara	no	yes	4	no	no	Spontangeburt	Spontangeburt	38.8571	>36+6	3360	>=2500	no	no	yes	no	9	10	10	normal flora	no	no	no	no	no	no	no	no	no	no	no
516	603	18622	22.6218	Primipara	no	no	0	no	no	VE	VE	39.2857	>36+6	2980	>=2500	no	no	yes	no	9	10	10	T. vaginalis	no	no	no	no	no	no	no	no	no	no	no
521	609	11148	27.5086	Multipara	no	no	0	no	no	Sectio	Sectio	37.8571	>36+6	3630	>=2500	no	no	yes	no	9	9	10	Bacterial vaginosis	yes	no	no	no	no	no	yes	no	no	yes	IGDM
523	612	17231	40.464	Multipara	no	no	0	no	no	Spontangeburt	Spontangeburt	40.1429	>36+6	3560	>=2500	no	no	yes	no	9	10	10	normal flora	yes	no	no	no	yes	no	no	no	no	yes	IGDM
530	619	26209	41.6637	Multipara	no	no	0	no	no	Sectio	Sectio	38.1429	>36+6	2695	>=2500	no	no	yes	no	9	10	10	Intermediate	no	no	no	no	no	no	no	no	yes	no	no
538	627	4780	23.5168	Primipara	no	no	0	no	no	Spontangeburt	Spontangeburt	38.4286	>36+6	3332	>=2500	no	no	yes	no	9	10	10	normal flora	no	no	no	no	no	no	no	no	no	no	no
540	629	7151	23.4921	Primipara	no	no	0	no	no	Spontangeburt	Spontangeburt	41.1429	>36+6	4180	>=2500	no	no	yes	no	9	10	10	normal flora	no	no	no	no	no	no	no	no	no	no	no
541	630	7198	33.2189	Multipara	yes	no	0	no	no	Sectio	Sectio	39.4286	>36+6	3520	>=2500	no	no	yes	no	9	10	10	normal flora	no	no	no	no	no	no	no	no	no	no	no
547	637	25497	29.0158	Multipara	no	yes	8	no	no	Sectio	Sectio	35.4286	[32+0,36+6]	2498	[1500,2500)	yes	no	yes	yes	9	10	10	Intermediate	no	no	no	no	no	no	no	no	yes	no	no
549	639	24095	36.0494	Multipara	no	no	0	no	no	Sectio	Sectio	37.8571	>36+6	2960	>=2500	no	no	yes	no	9	10	10	Intermediate	yes	no	no	no	no	yes	no	no	yes	yes	IGDM
556	647	24448	26.0947	Primipara	no	no	0	no	no	VE	VE	41.5714	>36+6	3520	>=2500	no	no	yes	no	9	10	10	normal flora	no	no	no	no	no	no	no	no	no	no	no
557	648	19445	34.1688	Multipara	no	no	0	no	no	Spontangeburt	Spontangeburt	39	>36+6	3330	>=2500	no	no	yes	no	9	10	10	Intermediate	no	no	no	no	no	no	no	no	yes	no	no
559	650	14224	25.1531	Multipara	no	no	0	no	no	Spontangeburt	Spontangeburt	40	>36+6	3130	>=2500	no	no	yes	no	9	10	10	normal flora	no	no	no	no	no	no	no	no	no	no	no
562	654	23878	25.326	Multipara	no	yes	8	no	no	Spontangeburt	Spontangeburt	39.1429	>36+6	3430	>=2500	no	no	yes	no	9	10	10	Bacterial vaginosis	no	no	no	no	no	no	yes	no	no	no	no
562	655	23884	24.0439	Multipara	no	yes	5	no	no	Spontangeburt	Spontangeburt	39.2857	>36+6	3650	>=2500	no	no	yes	no	9	10	10	Bacterial vaginosis	no	no	no	no	no	no	yes	no	no	no	no
562	656	23891	22.6822	Primipara	no	no	0	no	no	Spontangeburt	Spontangeburt	38.5714	>36+6	3250	>=2500	no	no	yes	no	9	10	10	Candida	no	no	no	no	no	no	no	yes	no	no	no
567	665	10420	36.0082	Multipara	no	no	0	no	no	Sectio	Sectio	37.7143	>36+6	2867	>=2500	no	no	yes	no	9	10	10	normal flora	no	no	no	no	no	no	no	no	no	no	no
570	670	24422	32.6479	Multipara	no	no	0	no	no	Sectio	Sectio	25	[23+0,27+6]	630	[500,1000)	yes	no	yes	yes				normal flora	no	no	no	no	no	no	no	no	no	no	no
572	672	23634	31.4976	Primipara	no	no	0	no	no	Spontangeburt	Spontangeburt	37	>36+6	3540	>=2500	no	no	yes	no	9	10	10	normal flora	yes	no	no	no	no	no	no	no	no	yes	IGDM
573	674	14124	30.2292	Multipara	no	no	0	no	no	Spontangeburt	Spontangeburt	40.7143	>36+6	4250	>=2500	no	no	yes	no	9	10	10	Candida	no	no	no	no	no	no	no	yes	no	no	no
574	675	24638	23.5937	Primipara	no	no	0	no	no	Spontangeburt	Spontangeburt	38.4286	>36+6	3030	>=2500	no	no	yes	no	9	10	10	normal flora	no	no	no	no	no	no	no	no	no	no	no
578	679	935	39.3384	Primipara	no	no	0	no	no	Sectio	Sectio	39	>36+6	3620	>=2500	no	no	yes	no	9	10	10	normal flora	no	yes	no	no	no	no	no	no	no	yes	GDM
582	684	15227	23.9835	Primipara	no	no	0	no	no	Spontangeburt	Spontangeburt	39.4286	>36+6	3640	>=2500	no	no	yes	no	7	8	10	normal flora	no	no	no	no	no	no	no	no	no	no	no
585	687	27106	31.4564	Multipara	no	no	0	no	no	Spontangeburt	Spontangeburt	41	>36+6	3188	>=2500	no	no	yes	no	9	10	10	normal flora	no	no	no	no	no	no	no	no	no	no	no
588	691	24039	37.4935	Multipara	no	no	0	no	no	Sectio	Sectio	38.7143	>36+6	3200	>=2500	no	no	yes	no	9	10	10	normal flora	no	no	no	no	no	no	no	no	no	no	no
600	703	4524	29.5402	Primipara	no	yes	7	no	no	Sectio	Sectio	24.1429	[23+0,27+6]	369	<500	yes	yes	no	yes	0	0	0	normal flora	no	no	no	no	no	no	no	no	no	no	no
604	707	2772	33.1558	Multipara	no	yes	5	no	no	Spontangeburt	Spontangeburt	38.1429	>36+6	2660	>=2500	no	no	yes	no	9	10	10	normal flora	no	no	no	no	no	no	no	no	no	no	no
606	709	24037	27.3988	Primipara	no	no	0	no	no	VE	VE	40.4286	>36+6	3750	>=2500	no	no	yes	no	8	10	10	normal flora	no	no	no	no	no	no	no	no	no	no	no
610	713	8265	28.615	Multipara	no	yes	10	no	no	Sectio	Sectio	38.8571	>36+6	3370	>=2500	no	no	yes	no	9	10	10	normal flora	no	no	no	no	no	no	no	no	no	no	no
614	718	1605	24.7193	Primipara	no	no	0	no	no	Sectio	Sectio	38.2857	>36+6	2800	>=2500	no	no	yes	no	9	9	10	Candida	no	no	no	no	no	no	no	yes	no	no	no
616	720	5431	27.1215	Primipara	no	no	0	no	no	Spontangeburt	Spontangeburt	42	>36+6	3740	>=2500	no	no	yes	no	9	10	10	Intermediate	no	no	no	no	no	no	no	no	yes	no	no
618	722	18550	29.8998	Multipara	no	no	0	no	no	Sectio	Sectio	38.1429	>36+6	3030	>=2500	no	no	yes	no	9	10	10	normal flora	yes	no	no	no	no	no	no	no	no	yes	IGDM
624	729	11543	29.8394	Multipara	no	no	0	no	no	Sectio	Sectio	38.7143	>36+6	3270	>=2500	no	no	yes	no	9	9	10	normal flora	no	yes	no	no	no	no	no	no	no	yes	GDM
633	738	930	30.0178	Multipara	no	no	0	no	no	Spontangeburt	Spontangeburt	39	>36+6	3130	>=2500	no	no	yes	no	9	10	10	normal flora	no	no	no	no	no	no	no	no	no	no	no
641	748	15972	42.0343	Multipara	no	no	0	no	no	Sectio	Sectio	34.2857	[32+0,36+6]	2354	[1500,2500)	yes	no	yes	yes	8	8	9	normal flora	no	yes	no	no	no	no	no	no	no	yes	GDM
642	750	15130	33.6994	Multipara	no	no	0	no	no	Sectio	Sectio	38.4286	>36+6	3390	>=2500	no	no	yes	no	9	10	10	normal flora	yes	no	no	no	no	no	no	no	no	yes	IGDM
645	753	25746	28.269	Multipara	no	yes	10	no	no	Sectio	Sectio	38.5714	>36+6	2660	>=2500	no	no	yes	no	9	9	10	normal flora	no	no	no	no	no	no	no	no	no	no	no
649	757	28535	26.9897	Multipara	no	no	0	no	no	Spontangeburt	Spontangeburt	40.8571	>36+6	4740	>=2500	no	no	yes	no	9	10	10	normal flora	yes	no	no	no	no	yes	no	no	no	yes	IGDM
651	759	2753	39.5086	Multipara	no	yes	4	no	no	Spontangeburt	Spontangeburt	40.7143	>36+6	3470	>=2500	no	no	yes	no	9	10	10	normal flora	no	no	no	no	no	no	no	no	no	no	no
653	761	9761	25.7488	Primipara	no	no	0	no	no	Spontangeburt	Spontangeburt	33	[32+0,36+6]	1790	[1500,2500)	yes	no	no	yes	0	0	0	normal flora	no	no	no	no	no	no	no	no	no	no	no
654	762	17182	22.545	Multipara	no	no	0	no	no	Spontangeburt	Spontangeburt	41.1429	>36+6	3912	>=2500	no	no	yes	no	10	10	10	normal flora	no	no	no	no	no	no	no	no	no	no	no
655	763	17381	27.7584	Multipara	no	no	0	no	no	Spontangeburt	Spontangeburt	40.1429	>36+6	3720	>=2500	no	no	yes	no	9	10	10	normal flora	yes	no	no	no	no	no	no	no	no	yes	IGDM
656	765	18998	26.1084	Multipara	no	no	0	no	no	Spontangeburt	Spontangeburt	40.2857	>36+6	3430	>=2500	no	no	yes	no	9	10	10	normal flora	no	no	no	no	no	no	no	no	no	no	no
657	766	19302	30.534	Multipara	no	no	0	no	no	Spontangeburt	Spontangeburt	39.7143	>36+6	3320	>=2500	no	no	yes	no	7	9	10	normal flora	no	no	no	no	no	no	no	no	no	no	no
658	767	24152	32.9417	Multipara	no	no	0	no	no	Sectio	Sectio	36.2857	[32+0,36+6]	2930	>=2500	no	no	yes	yes	9	10	10	Intermediate	no	no	no	no	no	no	no	no	yes	no	no
659	770	12920	36.0247	Multipara	yes	no	0	no	no	Sectio	Sectio	38	>36+6	2960	>=2500	no	no	yes	no	9	10	10	normal flora	no	no	no	no	no	no	no	no	no	no	no
662	774	18544	31.2286	Multipara	no	no	0	no	no	Spontangeburt	Spontangeburt	38.8571	>36+6	2980	>=2500	no	no	yes	no	9	10	10	Candida	yes	no	no	no	no	yes	no	yes	no	yes	IGDM
670	782	23530	34.6081	Primipara	no	no	0	no	no	Sectio	Sectio	40.5714	>36+6	3830	>=2500	no	no	yes	no	9	10	10	Bacterial vaginosis + Candida	no	no	no	no	no	no	yes	yes	no	no	no
672	784	3419	24.3981	Multipara	no	yes	2	no	no	Spontangeburt	Spontangeburt	40.1429	>36+6	3395	>=2500	no	no	yes	no	9	10	10	Candida	no	no	no	no	no	no	no	yes	no	no	no
679	793	17209	28.895	Multipara	no	no	0	no	no	Spontangeburt	Spontangeburt	39.7143	>36+6	3500	>=2500	no	no	yes	no	9	10	10	normal flora	no	no	no	no	no	no	no	no	no	no	no
682	796	15624	24.0192	Primipara	no	no	0	no	no	Spontangeburt	Spontangeburt	38.2857	>36+6	3430	>=2500	no	no	yes	no	9	10	10	Bacterial vaginosis	no	no	no	no	no	no	yes	no	no	no	no
689	806	9960	26.0014	Primipara	no	no	0	no	no	Sectio	Sectio	41.4286	>36+6	3490	>=2500	no	no	yes	no	8	9	10	normal flora	no	no	no	no	no	no	no	no	no	no	no
691	808	13695	34.1881	Multipara	no	no	0	no	no	Akutsectio	Sectio	38.8571	>36+6	3510	>=2500	no	no	yes	no	9	10	10	normal flora	no	no	no	no	no	no	no	no	no	no	no
692	809	21349	36.8071	Multipara	no	no	0	no	no	Spontangeburt	Spontangeburt	40	>36+6	3780	>=2500	no	no	yes	no	9	10	10	normal flora	no	no	no	no	no	no	no	no	no	no	no
696	814	12895	36.744	Multipara	no	no	0	no	no	Sectio	Sectio	38.8571	>36+6	2780	>=2500	no	no	yes	no	9	10	10	normal flora	no	no	no	no	no	no	no	no	no	no	no
702	821	22756	25.8586	Multipara	no	no	0	no	no	Spontangeburt	Spontangeburt	40.1429	>36+6	3100	>=2500	no	no	yes	no	9	10	10	Candida	no	no	no	no	no	no	no	yes	no	no	no
704	823	3632	27.4015	Primipara	no	yes	1	no	no	Sectio	Sectio	40.4286	>36+6	2940	>=2500	no	no	yes	no	8	9	9	Bacterial vaginosis	no	no	no	no	no	no	yes	no	no	no	no
707	826	14579	19.7172	Primipara	no	no	0	no	no	Spontangeburt	Spontangeburt	40	>36+6	4160	>=2500	no	no	yes	no	9	10	10	normal flora	no	no	no	no	no	no	no	no	no	no	no
707	827	14575	20.7385	Multipara	no	no	0	no	no	Spontangeburt	Spontangeburt	39.2857	>36+6	3660	>=2500	no	no	yes	no	9	10	10	normal flora	no	no	no	no	no	no	no	no	no	no	no
710	830	20854	31.094	Multipara	no	no	0	no	no	Spontangeburt	Spontangeburt	39	>36+6	3870	>=2500	no	no	yes	no	9	10	10	normal flora	no	no	no	no	no	no	no	no	no	no	no
711	831	11399	28.1235	Multipara	no	yes	10	no	no	Sectio	Sectio	33.5714	[32+0,36+6]	1900	[1500,2500)	yes	no	yes	yes	8	9	9	Candida	no	no	no	no	no	no	no	yes	no	no	no
717	838	18541	32.1428	Primipara	no	no	0	no	no	Sectio	Sectio	39.1429	>36+6	3960	>=2500	no	no	yes	no	9	10	10	Bacterial vaginosis	no	no	no	no	no	no	yes	no	no	no	no
719	840	28883	25.2327	Multipara	no	no	0	no	no	Spontangeburt	Spontangeburt	39.4286	>36+6	2770	>=2500	no	no	yes	no	9	10	10	normal flora	no	no	no	no	no	no	no	no	no	no	no
725	847	4161	41.8312	Multipara	no	no	0	no	no	Sectio	Sectio	38.8571	>36+6	3910	>=2500	no	no	yes	no	9	10	10	normal flora	no	no	no	no	no	no	no	no	no	no	no
726	848	14869	35.6458	Primipara	no	no	0	no	no	Sectio	Sectio	40.4286	>36+6	3940	>=2500	no	no	yes	no	9	10	10	normal flora	no	no	no	no	no	no	no	no	no	no	no
730	853	15874	38.9568	Multipara	no	no	0	no	no	Spontangeburt	Spontangeburt	39.8571	>36+6	3140	>=2500	no	no	yes	no	9	10	10	normal flora	no	no	no	no	no	no	no	no	no	no	no
732	857	10374	23.8325	Multipara	no	no	0	no	no	Spontangeburt	Spontangeburt	40	>36+6	3690	>=2500	no	no	yes	no	8	9	10	Candida	no	no	no	yes	no	no	no	yes	no	yes	no
735	859	23648	23.5607	Multipara	no	no	0	no	no	Spontangeburt	Spontangeburt	40	>36+6	3830	>=2500	no	no	yes	no	9	10	10	normal flora	no	no	no	no	no	no	no	no	no	no	no
740	866	14020	24.8593	Multipara	no	no	0	no	no	Spontangeburt	Spontangeburt	40.2857	>36+6	4010	>=2500	no	no	yes	no	9	10	10	normal flora	no	no	no	no	no	no	no	no	no	no	no
742	869	2393	39.8545	Multipara	no	no	0	no	no	Spontangeburt	Spontangeburt	39.4286	>36+6	3620	>=2500	no	no	yes	no	9	10	10	normal flora	no	yes	no	no	no	no	no	no	no	yes	GDM
744	871	27091	31.5607	Multipara	no	no	0	no	no	Sectio	Sectio	36.1429	[32+0,36+6]	3070	>=2500	no	no	yes	yes	9	9	9	normal flora	no	no	no	no	no	no	no	no	no	no	no
745	874	27082	36.4557	Multipara	no	no	0	no	no	Spontangeburt	Spontangeburt	39.8571	>36+6	3700	>=2500	no	no	yes	no	9	10	10	normal flora	yes	no	no	no	no	no	no	no	no	yes	IGDM
749	878	26785	31.6184	Multipara	no	no	0	no	no	Spontangeburt	Spontangeburt	39.4286	>36+6	3370	>=2500	no	no	yes	no	9	10	10	Candida	no	no	no	no	no	no	no	yes	no	no	no
757	886	28274	30.0288	Multipara	no	no	0	no	no	Spontangeburt	Spontangeburt	41.1429	>36+6	2650	>=2500	no	no	yes	no	9	10	10	normal flora	no	no	no	no	no	no	no	no	no	no	no
758	888	23519	24.0851	Multipara	no	no	0	no	no	Spontangeburt	Spontangeburt	41.2857	>36+6	3700	>=2500	no	no	yes	no	9	10	10	Intermediate	no	no	no	no	no	no	no	no	yes	no	no
761	891	1555	24.2992	Primipara	no	no	0	no	no	Spontangeburt	Spontangeburt	40.7143	>36+6	3410	>=2500	no	no	yes	no	9	10	10	normal flora	no	no	no	no	no	no	no	no	no	no	no
764	896	18575	31.838	Multipara	no	no	0	no	no	Spontangeburt	Spontangeburt	40.2857	>36+6	3840	>=2500	no	no	yes	no	10	10	10	normal flora	no	no	no	no	no	no	no	no	no	no	no
765	897	7132	27.5745	Multipara	no	no	0	no	no	Sectio	Sectio	38.5714	>36+6	3120	>=2500	no	no	yes	no	9	10	10	normal flora	no	no	no	no	no	no	no	no	no	no	no
770	902	2435	25.8257	Primipara	no	no	0	no	no	Sectio	Sectio	29.5714	[28+0,31+6]	1360	[1000,1500)	yes	no	yes	yes	8	9	9	normal flora	no	no	no	no	no	no	no	no	no	no	no
772	905	19269	31.7008	Multipara	no	no	0	no	no	Sectio	Sectio	40.2857	>36+6	3740	>=2500	no	no	yes	no	8	8	9	normal flora	no	no	no	no	no	no	no	no	no	no	no
773	907	26201	30.103	Multipara	no	yes	10	no	no	Sectio	Sectio	38	>36+6	2647	>=2500	no	no	yes	no	9	10	10	normal flora	no	no	no	no	no	no	no	no	no	no	no
777	911	11065	21.4496	Multipara	no	no	0	no	no	Sectio	Sectio	37.1429	>36+6	2410	[1500,2500)	yes	no	yes	no	9	10	10	Candida	no	no	no	no	no	no	no	yes	no	no	no
784	918	24655	41.7598	Multipara	no	no	0	no	no	Spontangeburt	Spontangeburt	40	>36+6	3420	>=2500	no	no	yes	no	9	10	10	normal flora	yes	no	no	no	no	no	no	no	no	yes	IGDM
791	925	4722	32.3569	Multipara	no	no	0	no	no	Spontangeburt	Spontangeburt	39.1429	>36+6	3180	>=2500	no	no	yes	no	9	10	10	normal flora	no	no	no	no	no	no	no	no	no	no	no
797	933	18537	38.6026	Multipara	no	no	0	no	no	Sectio	Sectio	38	>36+6	3410	>=2500	no	no	yes	no	9	10	10	normal flora	no	yes	no	no	no	no	no	no	no	yes	GDM
807	943	14802	26.9705	Primipara	no	no	0	no	no	Spontangeburt	Spontangeburt	41.7143	>36+6	3260	>=2500	no	no	yes	no	9	10	10	normal flora	no	no	no	no	no	no	no	no	no	no	no
809	945	26317	44.6067	Primipara	no	yes	7	no	no	Spontangeburt	Spontangeburt	41.7143	>36+6	3780	>=2500	no	no	yes	no	9	10	10	normal flora	no	no	no	no	no	no	no	no	no	no	no
815	951	1189	24.8264	Primipara	no	no	0	no	no	Sectio	Sectio	41.5714	>36+6	4150	>=2500	no	no	yes	no	9	10	10	normal flora	no	no	no	no	no	no	no	no	no	no	no
820	956	24211	27.3274	Multipara	no	no	0	no	no	Sectio	Sectio	41.4286	>36+6	3620	>=2500	no	no	yes	no	7	8	10	Candida	no	no	no	no	no	no	no	yes	no	no	no
827	965	25162	30.9128	Primipara	no	no	0	no	no	Spontangeburt	Spontangeburt	39.2857	>36+6	2680	>=2500	no	no	yes	no	8	9	10	Bacterial vaginosis	no	no	no	no	no	no	yes	no	no	no	no
832	972	15565	30.3363	Multipara	no	no	0	no	no	Spontangeburt	Spontangeburt	35.4286	[32+0,36+6]	2430	[1500,2500)	yes	no	yes	yes	9	10	10	normal flora	no	no	no	no	no	no	no	no	no	no	no
836	976	3324	24.5271	Multipara	no	yes	10	no	no	Spontangeburt	Spontangeburt	38.5714	>36+6	2990	>=2500	no	no	yes	no	9	10	10	Bacterial vaginosis	no	no	no	no	no	no	yes	no	no	no	no
850	990	3247	22.534	Primipara	no	no	0	no	no	Spontangeburt	Spontangeburt	39.5714	>36+6	3550	>=2500	no	no	yes	no	9	10	10	normal flora	no	no	no	no	no	no	no	no	no	no	no
851	991	17620	37.9327	Multipara	no	no	0	no	no	Spontangeburt	Spontangeburt	40.2857	>36+6	3960	>=2500	no	no	yes	no	9	10	10	normal flora	no	no	no	no	no	no	no	no	no	no	no
853	993	3631	38.6658	Primipara	no	no	0	no	no	Sectio	Sectio	38.5714	>36+6	3340	>=2500	no	no	yes	no	9	10	10	normal flora	no	no	no	no	no	no	no	no	no	no	no
854	994	18530	37.908	Multipara	no	no	0	no	no	Spontangeburt	Spontangeburt	39.7143	>36+6	3830	>=2500	no	no	yes	no	4	6	7	normal flora	no	no	no	no	no	no	no	no	no	no	no
856	997	8306	29.9876	Multipara	no	no	0	no	no	Sectio	Sectio	38.7143	>36+6	3370	>=2500	no	no	yes	no	8	8	10	normal flora	no	yes	no	no	no	no	no	no	no	yes	GDM
863	1005	316	29.0185	Multipara	no	no	0	no	no	Spontangeburt	Spontangeburt	39.2857	>36+6	4140	>=2500	no	no	yes	no	9	10	10	Intermediate	no	no	no	no	no	no	no	no	yes	no	no
865	1007	9522	25.9739	Primipara	no	yes	3	no	no	Spontangeburt	Spontangeburt	38.5714	>36+6	3260	>=2500	no	no	yes	no	9	10	10	Intermediate	no	no	no	no	no	no	no	no	yes	no	no
866	1008	23840	41.1805	Multipara	no	no	0	no	no	Spontangeburt	Spontangeburt	40.1429	>36+6	4580	>=2500	no	no	yes	no	10	10	10	normal flora	no	no	no	no	no	no	no	no	no	no	no
869	1012	8543	27.0693	Multipara	no	no	0	no	no	Spontangeburt	Spontangeburt	40.1429	>36+6	2900	>=2500	no	no	yes	no	9	10	10	Candida	no	no	no	no	no	no	no	yes	no	no	no
878	1024	21430	32.3871	Primipara	no	no	0	no	no	Spontangeburt	Spontangeburt	40	>36+6	2970	>=2500	no	no	yes	no	9	10	10	normal flora	no	yes	no	no	no	no	no	no	no	yes	GDM
885	1033	10716	29.1283	Primipara	no	no	0	no	no	Spontangeburt	Spontangeburt	40.1429	>36+6	3000	>=2500	no	no	yes	no	9	10	10	Candida	no	no	no	no	no	no	no	yes	no	no	no
890	1039	4645	33.8421	Primipara	yes	no	0	no	no	Sectio	Sectio	38.7143	>36+6	2970	>=2500	no	no	yes	no	9	10	10	normal flora	no	no	no	no	no	no	no	no	no	no	no
902	1052	18708	21.5594	Primipara	no	yes	10	no	no	Sectio	Sectio	38	>36+6	2650	>=2500	no	no	yes	no	9	10	10	normal flora	no	no	no	no	no	no	no	no	no	no	no
903	1053	20017	26.1332	Primipara	no	no	0	no	no	Spontangeburt	Spontangeburt	38.1429	>36+6	3386	>=2500	no	no	yes	no	10	10	10	normal flora	no	no	no	no	no	no	no	no	no	no	no
908	1058	25394	40.7412	Primipara	yes	no	0	no	no	Sectio	Sectio	40.4286	>36+6	3390	>=2500	no	no	yes	no	8	9	10	Bacterial vaginosis	no	no	no	no	no	no	yes	no	no	no	no
911	1062	28258	35.127	Multipara	no	no	0	no	no	Sectio	Sectio	38.4286	>36+6	3150	>=2500	no	no	yes	no	9	10	10	normal flora	no	no	no	no	no	no	no	no	no	no	no
918	1069	1496	33.5704	Primipara	yes	no	0	no	no	Spontangeburt	Spontangeburt	38.4286	>36+6	3270	>=2500	no	no	yes	no	9	10	10	normal flora	no	no	no	no	no	no	no	no	no	no	no
922	1073	21769	35.4564	Primipara	no	no	0	no	no	Sectio	Sectio	38.7143	>36+6	3020	>=2500	no	no	yes	no	9	10	10	Candida	no	yes	no	no	no	no	no	yes	no	yes	GDM
929	1082	21391	33.6939	Multipara	no	no	0	no	no	Spontangeburt	Spontangeburt	39.4286	>36+6	3290	>=2500	no	no	yes	no	9	10	10	normal flora	no	yes	no	no	no	no	no	no	no	yes	GDM
932	1086	15640	41.4633	Primipara	no	yes	20	no	no	Spontangeburt	Spontangeburt	38	>36+6	2950	>=2500	no	no	yes	no	9	10	10	normal flora	no	no	no	no	no	no	no	no	no	no	no
942	1097	28209	27.4372	Primipara	no	no	0	no	no	Spontangeburt	Spontangeburt	39.8571	>36+6	2818	>=2500	no	no	yes	no	9	10	10	normal flora	no	no	no	no	no	no	no	no	no	no	no
943	1099	21281	29.6198	Multipara	no	no	0	no	no	Spontangeburt	Spontangeburt	40.2857	>36+6	4130	>=2500	no	no	yes	no	9	10	10	normal flora	yes	no	no	no	no	no	no	no	no	yes	IGDM
947	1103	7128	40.7358	Multipara	no	no	0	no	no	Spontangeburt	Spontangeburt	39.1429	>36+6	3290	>=2500	no	no	yes	no	9	10	10	normal flora	no	no	no	no	no	no	no	no	no	no	no
948	1104	14964	24.28	Multipara	no	no	0	no	no	Spontangeburt	Spontangeburt	39.2857	>36+6	4050	>=2500	no	no	yes	no	9	10	10	normal flora	no	no	no	no	no	no	no	no	no	no	no
949	1105	322	16.744	Primipara	no	no	0	no	no	Sectio	Sectio	38.1429	>36+6	3600	>=2500	no	no	yes	no	8	8	9	Candida	no	no	no	no	no	no	no	yes	no	no	no
950	1106	9158	32.6452	Primipara	no	no	0	no	no	Sectio	Sectio	41.4286	>36+6	3020	>=2500	no	no	yes	no	9	10	10	normal flora	no	no	no	no	no	no	no	no	no	no	no
952	1108	14121	32.7605	Multipara	no	no	0	no	no	Spontangeburt	Spontangeburt	39.8571	>36+6	3370	>=2500	no	no	yes	no	9	10	0	normal flora	no	no	no	no	no	no	no	no	no	no	no
955	1112	25406	30.0041	Primipara	no	no	0	no	no	Spontangeburt	Spontangeburt	41.5714	>36+6	2840	>=2500	no	no	yes	no	9	10	10	normal flora	no	no	no	no	no	no	no	no	no	no	no
957	1116	20085	34.6081	Multipara	no	no	0	no	no	Spontangeburt	Spontangeburt	37.2857	>36+6	3150	>=2500	no	no	yes	no	9	10	10	normal flora	no	no	no	no	no	no	no	no	no	no	no
958	1117	22788	35.6458	Primipara	no	no	0	no	no	Spontangeburt	Spontangeburt	41.7143	>36+6	3740	>=2500	no	no	yes	no	9	10	10	Bacterial vaginosis + Candida	no	no	no	no	no	no	yes	yes	no	no	no
960	1119	4376	27.2999	Primipara	no	no	0	no	no	Spontangeburt	Spontangeburt	39.5714	>36+6	3990	>=2500	no	no	yes	no	9	10	10	normal flora	yes	no	no	yes	no	no	no	no	no	yes	IGDM
964	1123	27443	29.8943	Primipara	no	yes	3	no	no	Sectio	Sectio	38.7143	>36+6	3250	>=2500	no	no	yes	no	9	10	10	normal flora	no	no	no	no	no	no	no	no	no	no	no
966	1125	4281	41.7927	Multipara	no	no	0	no	no	Spontangeburt	Spontangeburt	37.1429	>36+6	2770	>=2500	no	no	yes	no	9	10	10	Bacterial vaginosis	no	no	no	no	no	no	yes	no	no	no	no
976	1135	21428	35.9643	Primipara	yes	no	0	no	no	Spontangeburt	Spontangeburt	40.2857	>36+6	3310	>=2500	no	no	yes	no	9	10	10	normal flora	no	no	no	no	no	no	no	no	no	no	no
977	1136	3217	42.7426	Primipara	yes	no	0	no	no	Sectio	Sectio	42	>36+6	3370	>=2500	no	no	yes	no	9	10	10	normal flora	no	no	no	no	no	no	no	no	no	no	no
980	1139	5871	23.2588	Multipara	no	no	0	no	no	Sectio	Sectio	38.1429	>36+6	4030	>=2500	no	no	yes	no	9	10	10	normal flora	no	no	no	no	no	no	no	no	no	no	no
982	1141	17058	35.7612	Primipara	no	no	0	no	no	Spontangeburt	Spontangeburt	39.8571	>36+6	3070	>=2500	no	no	yes	no	9	10	10	Bacterial vaginosis	no	no	no	no	no	no	yes	no	no	no	no
984	1145	909	27.3741	Multipara	no	no	0	no	no	Spontangeburt	Spontangeburt	39.8571	>36+6	3240	>=2500	no	no	yes	no	9	10	10	Candida	yes	no	no	yes	no	no	no	yes	no	yes	IGDM
990	1152	17376	27.0199	Multipara	no	yes	2	no	no	Spontangeburt	Spontangeburt	40.7143	>36+6	3300	>=2500	no	no	yes	no	9	10	10	Bacterial vaginosis + Candida	no	no	no	no	no	no	yes	yes	no	no	no
991	1153	20119	22.5175	Multipara	no	no	0	no	no	Spontangeburt	Spontangeburt	39.7143	>36+6	3230	>=2500	no	no	yes	no	9	10	10	normal flora	no	no	no	no	no	no	no	no	no	no	no
992	1154	24117	41.7817	Primipara	no	no	0	no	no	Sectio	Sectio	37.1429	>36+6	3016	>=2500	no	no	yes	no	9	10	10	normal flora	no	yes	no	no	no	yes	no	no	no	yes	GDM
993	1155	1514	23.3439	Primipara	no	yes	3	no	no	Sectio	Sectio	35.8571	[32+0,36+6]	2117	[1500,2500)	yes	no	yes	yes	7	9	9	Candida	no	no	no	no	no	no	no	yes	no	no	no
998	1160	25392	24.0796	Primipara	no	no	0	no	no	Spontangeburt	Spontangeburt	41.4286	>36+6	3970	>=2500	no	no	yes	no	9	10	10	Bacterial vaginosis	no	no	no	no	no	no	yes	no	no	no	no
1001	1165	26014	31.5553	Multipara	no	no	0	no	no	Spontangeburt	Spontangeburt	40.2857	>36+6	2990	>=2500	no	no	yes	no	9	10	10	normal flora	no	no	no	no	no	no	no	no	no	no	no
1002	1167	10950	30.7124	Multipara	no	yes	20	no	no	Spontangeburt	Spontangeburt	40.4286	>36+6	2840	>=2500	no	no	yes	no	9	10	10	Candida	no	no	no	no	no	no	no	yes	no	no	no
1005	1170	26246	33.0213	Multipara	no	yes	15	no	no	Spontangeburt	Spontangeburt	40	>36+6	3280	>=2500	no	no	yes	no	8	9	10	Bacterial vaginosis + Candida	no	no	no	no	no	no	yes	yes	no	no	no
1007	1173	22710	30.7673	Multipara	no	no	0	no	no	Spontangeburt	Spontangeburt	37.7143	>36+6	2935	>=2500	no	no	yes	no	9	10	10	normal flora	no	no	no	no	no	no	no	no	no	no	no
1010	1178	11709	33.7955	Multipara	no	no	0	no	no	Sectio	Sectio	38.1429	>36+6	3530	>=2500	no	no	yes	no	9	10	10	normal flora	yes	no	no	no	no	no	no	no	no	yes	IGDM
1015	1184	18679	31.0199	Multipara	no	no	0	no	no	Spontangeburt	Spontangeburt	39.2857	>36+6	3350	>=2500	no	no	yes	no	9	9	10	normal flora	no	no	no	no	no	no	no	no	no	no	no
1025	1195	14573	36.4557	Primipara	no	no	0	no	no	Sectio	Sectio	31.2857	[28+0,31+6]	1360	[1000,1500)	yes	no	yes	yes	7	8	9	normal flora	no	yes	no	no	no	no	no	no	no	yes	GDM
1027	1197	4643	30.9732	Primipara	no	no	0	no	no	Spontangeburt	Spontangeburt	39.8571	>36+6	2990	>=2500	no	no	yes	no	9	10	10	normal flora	no	no	no	no	no	no	no	no	no	no	no
1030	1200	24595	25.3892	Primipara	no	no	0	no	no	Sectio	Sectio	33.4286	[32+0,36+6]	2185	[1500,2500)	yes	no	yes	yes	8	8	9	normal flora	no	no	no	no	no	no	no	no	no	no	no
1037	1207	702	37.65	Multipara	yes	no	0	no	no	Spontangeburt	Spontangeburt	40	>36+6	3790	>=2500	no	no	yes	no	9	10	10	Intermediate	no	no	no	no	no	no	no	no	yes	no	no
1040	1211	27547	28.1922	Primipara	no	no	0	no	no	Sectio	Sectio	40.7143	>36+6	2960	>=2500	no	no	yes	no	9	10	10	normal flora	no	no	no	no	no	no	no	no	no	no	no
1046	1217	24593	29.5374	Primipara	no	no	0	no	no	Sectio	Sectio	41.7143	>36+6	4100	>=2500	no	no	yes	no	9	10	10	normal flora	no	no	no	no	no	no	no	no	no	no	no
1048	1219	26740	30.641	Primipara	no	no	0	no	no	Sectio	Sectio	36.5714	[32+0,36+6]	3090	>=2500	no	no	yes	yes	9	10	10	Bacterial vaginosis	no	no	no	no	no	no	yes	no	no	no	no
1050	1221	20019	31.4894	Primipara	no	no	0	no	no	Spontangeburt	Spontangeburt	40.2857	>36+6	4060	>=2500	no	no	yes	no	9	10	10	normal flora	no	no	no	no	no	no	no	no	no	no	no
1050	1222	20022	29.9822	Multipara	no	no	0	no	no	Spontangeburt	Spontangeburt	41.1429	>36+6	3700	>=2500	no	no	yes	no	9	10	10	normal flora	no	no	no	no	no	no	no	no	no	no	no
1055	1227	12235	38.9925	Multipara	yes	no	0	no	no	Spontangeburt	Spontangeburt	40.2857	>36+6	3146	>=2500	no	no	yes	no	8	8	8	normal flora	no	no	no	no	no	no	no	no	no	no	no
1057	1229	2339	31.418	Primipara	no	no	0	no	no	Spontangeburt	Spontangeburt	40.7143	>36+6	4110	>=2500	no	no	yes	no	9	10	10	normal flora	yes	no	no	no	no	no	no	no	no	yes	IGDM
1059	1231	9093	31.9561	Primipara	no	no	0	no	yes	Spontangeburt	Spontangeburt	38.8571	>36+6	3180	>=2500	no	no	yes	no	9	10	10	Candida	no	no	no	no	no	no	no	yes	no	no	no
1060	1232	9337	28.7714	Primipara	no	no	0	no	no	Spontangeburt	Spontangeburt	39.5714	>36+6	3770	>=2500	no	no	yes	no	9	10	10	normal flora	no	no	no	no	no	no	no	no	no	no	no
1065	1238	25623	39.6019	Multipara	yes	no	0	no	no	Spontangeburt	Spontangeburt	40	>36+6	3530	>=2500	no	no	yes	no	9	10	10	normal flora	no	no	no	no	no	no	no	no	no	no	no
1066	1239	12624	32.3953	Primipara	no	no	0	no	no	Sectio	Sectio	38.7143	>36+6	3970	>=2500	no	no	yes	no	9	10	10	Bacterial vaginosis	no	no	no	no	no	no	yes	no	no	no	no
1067	1240	26904	40.2718	Primipara	no	no	0	no	no	VE	VE	40.8571	>36+6	3670	>=2500	no	no	yes	no	9	10	10	normal flora	no	no	no	no	no	no	no	no	no	no	no
1075	1248	15680	37.908	Primipara	yes	no	0	no	no	Sectio	Sectio	41.2857	>36+6	3840	>=2500	no	no	yes	no	9	10	10	normal flora	no	no	no	no	no	no	no	no	no	no	no
1081	1255	13561	30.5148	Primipara	no	yes	20	no	no	Sectio	Sectio	39.2857	>36+6	2810	>=2500	no	no	yes	no	8	8	9	normal flora	yes	no	no	no	no	no	no	no	no	yes	IGDM
1082	1256	21717	29.8943	Primipara	no	no	0	no	no	VE	VE	40.1429	>36+6	3600	>=2500	no	no	yes	no	9	10	10	normal flora	no	yes	no	no	no	no	no	no	no	yes	GDM
1086	1261	23641	31.2972	Multipara	no	no	0	no	no	Sectio	Sectio	37.5714	>36+6	3670	>=2500	no	no	yes	no	9	10	10	normal flora	no	no	no	no	no	no	no	no	no	no	no
1092	1269	10410	33.4276	Multipara	no	no	0	no	no	Sectio	Sectio	38.7143	>36+6	3400	>=2500	no	no	yes	no	8	9	10	normal flora	no	no	no	no	no	no	no	no	no	no	no
1092	1270	10405	35.8655	Multipara	no	no	0	no	no	Sectio	Sectio	39	>36+6	3620	>=2500	no	no	yes	no	9	10	10	normal flora	no	no	no	no	no	no	no	no	no	no	no
1096	1276	16132	34.976	Multipara	no	no	0	no	no	Spontangeburt	Spontangeburt	40.7143	>36+6	4700	>=2500	no	no	yes	no	9	10	10	normal flora	no	no	no	no	no	no	no	no	no	no	no
1098	1278	26386	34.4846	Primipara	no	no	0	no	no	VE	VE	38.7143	>36+6	3360	>=2500	no	no	yes	no	9	10	10	normal flora	no	no	no	no	no	no	no	no	no	no	no
1100	1280	16423	31.1929	Primipara	no	no	0	no	no	Spontangeburt	Spontangeburt	40	>36+6	3440	>=2500	no	no	yes	no	9	10	10	Candida	no	no	no	no	no	no	no	yes	no	no	no
1105	1287	19246	26.3802	Multipara	no	yes	15	no	no	Sectio	Sectio	38.5714	>36+6	3180	>=2500	no	no	yes	no	9	10	10	normal flora	no	no	no	no	no	no	no	no	no	no	no
1106	1289	17094	31.7749	Multipara	no	yes	5	no	no	Spontangeburt	Spontangeburt	40.1429	>36+6	4800	>=2500	no	no	yes	no	9	10	10	normal flora	yes	no	no	no	no	no	no	no	no	yes	IGDM
1107	1290	19330	25.6335	Multipara	no	yes	5	no	no	Sectio	Sectio	41.4286	>36+6	4210	>=2500	no	no	yes	no	9	10	10	Bacterial vaginosis + Candida	no	no	no	no	no	no	yes	yes	no	no	no
1109	1292	101	28.9801	Primipara	yes	no	0	no	no	Spontangeburt	Spontangeburt	41.2857	>36+6	3560	>=2500	no	no	yes	no	9	10	10	normal flora	no	no	no	no	no	no	no	no	no	no	no
1113	1296	5866	27.9369	Multipara	no	yes	6	no	no	Spontangeburt	Spontangeburt	35.8571	[32+0,36+6]	2660	>=2500	no	no	yes	yes	9	10	10	normal flora	no	no	no	no	no	no	no	no	no	no	no
1114	1297	20977	33.4001	Primipara	no	no	0	no	no	Sectio	Sectio	27.8571	[23+0,27+6]	1125	[1000,1500)	yes	no	yes	yes				Candida	no	no	no	no	no	no	no	yes	no	no	no
1114	1298	20976	34.9183	Multipara	no	no	0	no	no	Spontangeburt	Spontangeburt	39	>36+6	3470	>=2500	no	no	yes	no	10	10	10	normal flora	no	no	no	no	no	no	no	no	no	no	no
1117	1302	2331	25.8614	Multipara	no	no	0	no	no	Spontangeburt	Spontangeburt	39	>36+6	3630	>=2500	no	no	yes	no	9	10	10	Candida	no	no	no	no	no	no	no	yes	no	no	no
1120	1305	19303	37.2464	Multipara	no	no	0	no	no	Spontangeburt	Spontangeburt	40.4286	>36+6	2980	>=2500	no	no	yes	no	9	10	10	normal flora	no	no	no	no	no	no	no	no	no	no	no
1125	1311	3302	38.059	Primipara	no	no	0	no	no	Sectio	Sectio	38	>36+6	2670	>=2500	no	no	yes	no	9	10	10	Candida	no	no	no	no	no	no	no	yes	no	no	no
1126	1313	5855	30.5642	Multipara	no	yes	10	no	no	Spontangeburt	Spontangeburt	39.5714	>36+6	3150	>=2500	no	no	yes	no	9	10	10	Candida	no	no	no	no	no	no	no	yes	no	no	no
1130	1318	17611	32.8044	Primipara	no	no	0	no	no	Spontangeburt	Spontangeburt	39.1429	>36+6	3328	>=2500	no	no	yes	no	9	10	10	Candida	no	no	no	no	no	no	no	yes	no	no	no
1131	1320	13621	30.8085	Primipara	no	yes	15	no	no	VE	VE	40.8571	>36+6	2600	>=2500	no	no	yes	no	5	8	8	normal flora	no	no	no	no	no	no	no	no	no	no	no
1132	1321	13137	39.4454	Multipara	no	no	0	no	no	Sectio	Sectio	38	>36+6	3610	>=2500	no	no	yes	no	9	10	10	normal flora	no	no	no	no	no	no	no	no	no	no	no
1134	1323	24738	26.9485	Multipara	no	no	0	no	no	Spontangeburt	Spontangeburt	39.8571	>36+6	3290	>=2500	no	no	yes	no	9	10	10	normal flora	no	no	no	no	no	no	no	no	no	no	no
1135	1324	2504	31.0501	Primipara	no	no	0	no	no	VE	VE	39.7143	>36+6	3060	>=2500	no	no	yes	no	8	10	10	Bacterial vaginosis + Candida	no	no	no	no	no	no	yes	yes	no	no	no
1144	1334	8404	36.8154	Primipara	no	no	0	no	no	Spontangeburt	Spontangeburt	41.2857	>36+6	3550	>=2500	no	no	yes	no	9	10	10	normal flora	no	no	no	no	no	no	no	no	no	no	no
1145	1335	13228	29.6307	Multipara	no	no	0	no	no	Spontangeburt	Spontangeburt	40.8571	>36+6	3530	>=2500	no	no	yes	no	9	10	10	normal flora	no	no	no	no	no	no	no	no	no	no	no
1147	1339	16301	26.2787	Primipara	no	no	0	no	no	Sectio	Sectio	38.5714	>36+6	3940	>=2500	no	no	yes	no	9	10	10	normal flora	no	no	no	no	no	no	no	no	no	no	no
1148	1340	10461	25.3507	Multipara	no	no	0	no	no	Sectio	Sectio	38	>36+6	3420	>=2500	no	no	yes	no	9	10	10	normal flora	no	no	no	no	no	no	no	no	no	no	no
1157	1349	13797	30.5587	Primipara	no	no	0	no	no	Sectio	Sectio	41.5714	>36+6	3820	>=2500	no	no	yes	no	9	9	10	normal flora	no	no	no	no	no	no	no	no	no	no	no
1165	1358	7423	39.2423	Multipara	no	no	0	no	no	Sectio	Sectio	38.7143	>36+6	3430	>=2500	no	no	yes	no	9	10	10	normal flora	no	yes	no	no	no	no	no	no	no	yes	GDM
1170	1363	9400	39.9451	Primipara	no	yes	5	no	no	Sectio	Sectio	33.1429	[32+0,36+6]	1560	[1500,2500)	yes	no	yes	yes	9	10	10	normal flora	no	no	no	no	no	no	no	no	no	no	no
1173	1366	20577	19.2752	Primipara	no	no	0	no	no	Spontangeburt	Spontangeburt	40.1429	>36+6	3470	>=2500	no	no	yes	no	9	9	10	Bacterial vaginosis	no	no	no	no	no	no	yes	no	no	no	no
1178	1373	1979	20.302	Primipara	no	yes	10	no	no	Spontangeburt	Spontangeburt	38.5714	>36+6	2375	[1500,2500)	yes	no	yes	no	8	9	10	Bacterial vaginosis	no	no	no	no	no	no	yes	no	no	no	no
1182	1378	18525	38.6712	Multipara	no	no	0	no	no	Sectio	Sectio	38.5714	>36+6	3400	>=2500	no	no	yes	no	9	10	10	Bacterial vaginosis	no	no	no	no	no	no	yes	no	no	no	no
1183	1379	1978	25.0432	Multipara	no	yes	30	no	no	Sectio	Sectio	38.1429	>36+6	2950	>=2500	no	no	yes	no	9	10	10	normal flora	no	no	no	no	no	no	no	no	no	no	no
1189	1388	25992	34.5038	Multipara	no	no	0	no	no	Sectio	Sectio	37.2857	>36+6	2940	>=2500	no	no	yes	no	9	10	10	Intermediate + Candida	no	no	no	no	no	no	no	yes	yes	no	no
1189	1389	26007	33.0158	Multipara	no	no	0	no	no	Sectio	Sectio	38.7143	>36+6	3520	>=2500	no	no	yes	no	9	9	9	Intermediate + Candida	no	no	no	no	no	no	no	yes	yes	no	no
1192	1392	17767	24.9581	Primipara	no	no	0	no	no	Spontangeburt	Spontangeburt	34.5714	[32+0,36+6]	2220	[1500,2500)	yes	no	yes	yes	9	10	10	Bacterial vaginosis	no	no	no	no	no	no	yes	no	no	no	no
1194	1394	27381	23.0419	Primipara	no	no	0	no	no	BEL vaginal	Spontangeburt	23.4286	<23+0	540	[500,1000)	yes	no	yes	yes	6	8	9	normal flora	no	no	no	no	no	no	no	no	no	no	no
1204	1406	23182	24.0879	Primipara	no	yes	15	no	no	Spontangeburt	Spontangeburt	41.7143	>36+6	3390	>=2500	no	no	yes	no	9	10	10	Intermediate + Candida	no	no	no	no	no	no	no	yes	yes	no	no
1205	1407	24580	36.0906	Multipara	no	no	0	no	no	Sectio	Sectio	38.7143	>36+6	2990	>=2500	no	no	yes	no	7	8	10	Bacterial vaginosis	no	no	no	no	no	no	yes	no	no	no	no
1206	1408	26538	27.8682	Primipara	no	no	0	no	no	Spontangeburt	Spontangeburt	39.4286	>36+6	2845	>=2500	no	no	yes	no	9	10	10	normal flora	no	no	no	no	no	no	no	no	no	no	no
1227	1431	1185	36.9664	Multipara	no	no	0	no	no	Sectio	Sectio	38.1429	>36+6	3130	>=2500	no	no	yes	no	9	10	10	normal flora	no	no	no	no	no	no	no	no	no	no	no
1232	1437	26737	22.3555	Primipara	no	yes	4	no	no	Sectio	Sectio	40.4286	>36+6	3310	>=2500	no	no	yes	no	9	10	10	normal flora	no	no	no	no	no	no	no	no	no	no	no
1234	1439	17015	33.6225	Multipara	no	no	0	no	no	Sectio	Sectio	38.8571	>36+6	3370	>=2500	no	no	yes	no	9	10	10	normal flora	no	no	no	no	no	no	no	no	no	no	no
1248	1454	7320	41.7872	Multipara	yes	no	0	no	no	Sectio	Sectio	41.2857	>36+6	3345	>=2500	no	no	yes	no	8	10	10	normal flora	no	no	no	no	no	no	no	no	no	no	no
1253	1459	20247	31.2889	Primipara	no	no	0	no	no	Sectio	Sectio	39.4286	>36+6	3830	>=2500	no	no	yes	no	9	10	10	normal flora	no	no	no	no	no	no	no	no	no	no	no
1254	1460	6450	34.8469	Multipara	no	no	0	no	no	Sectio	Sectio	38.8571	>36+6	3120	>=2500	no	no	yes	no	9	10	10	normal flora	no	no	no	no	no	no	no	no	no	no	no
1260	1466	6567	33.455	Multipara	no	yes	12	no	no	Sectio	Sectio	39	>36+6	3340	>=2500	no	no	yes	no	8	9	10	normal flora	no	yes	no	no	no	no	no	no	no	yes	GDM
1268	1474	6545	47.569	Primipara	no	no	0	no	no	Sectio	Sectio	40.5714	>36+6	3610	>=2500	no	no	yes	no	9	10	10	Bacterial vaginosis	yes	no	no	no	no	no	yes	no	no	yes	IGDM
1269	1475	4460	24.9142	Primipara	no	no	0	no	no	Spontangeburt	Spontangeburt	40.1429	>36+6	4120	>=2500	no	no	yes	no	9	10	10	normal flora	no	no	no	no	no	no	no	no	no	no	no
1270	1476	22745	30.7756	Multipara	no	no	0	no	no	Spontangeburt	Spontangeburt	39.7143	>36+6	3430	>=2500	no	no	yes	no	9	10	10	Bacterial vaginosis	no	no	no	no	no	no	yes	no	no	no	no
1271	1478	9128	33.2052	Multipara	no	no	0	no	no	Spontangeburt	Spontangeburt	34.8571	[32+0,36+6]	2060	[1500,2500)	yes	no	yes	yes	7	8	9	normal flora	no	no	no	no	no	no	no	no	no	no	no
1274	1483	8787	34.383	Multipara	no	no	0	no	no	Spontangeburt	Spontangeburt	39.8571	>36+6	3750	>=2500	no	no	no	no	0	0	0	normal flora	no	no	no	no	no	no	no	no	no	no	no
1284	1494	26174	26.8579	Multipara	no	yes	1	no	no	Sectio	Sectio	33.5714	[32+0,36+6]	2320	[1500,2500)	yes	no	yes	yes	3	7	8	normal flora	no	no	no	no	no	no	no	no	no	no	no
1287	1497	13350	30.059	Multipara	no	yes	6	no	no	Sectio	Sectio	38.1429	>36+6	3020	>=2500	no	no	yes	no	9	10	10	T. vaginalis	no	no	no	no	no	no	no	no	no	no	no
1292	1502	23998	25.5566	Primipara	no	no	0	no	no	Spontangeburt	Spontangeburt	39.8571	>36+6	4100	>=2500	no	no	yes	no	8	10	10	normal flora	no	yes	no	no	no	no	no	no	no	yes	GDM
1295	1506	6402	37.4935	Primipara	no	no	0	no	no	VE	VE	41.2857	>36+6	3580	>=2500	no	no	yes	no	9	10	10	normal flora	no	no	no	no	no	no	no	no	no	no	no
1298	1509	6636	25.2629	Multipara	no	no	0	no	no	Spontangeburt	Spontangeburt	40.5714	>36+6	3850	>=2500	no	no	yes	no	10	10	10	Bacterial vaginosis	no	no	no	no	no	no	yes	no	no	no	no
1299	1510	1066	38.2485	Primipara	no	no	0	no	no	Spontangeburt	Spontangeburt	40.7143	>36+6	3790	>=2500	no	no	yes	no	9	10	10	normal flora	no	yes	no	no	no	no	no	no	no	yes	GDM
1300	1511	7745	26.7728	Primipara	no	no	0	no	no	Spontangeburt	Spontangeburt	39.1429	>36+6	3770	>=2500	no	no	yes	no	6	8	9	normal flora	no	no	no	no	no	no	no	no	no	no	no
1312	1525	8468	32.4914	Primipara	no	yes	10	no	no	Spontangeburt	Spontangeburt	40.1429	>36+6	2810	>=2500	no	no	yes	no	9	10	10	Bacterial vaginosis	no	no	no	no	no	no	yes	no	no	no	no
1313	1526	12483	23.0226	Primipara	no	no	0	no	no	Spontangeburt	Spontangeburt	40.4286	>36+6	3100	>=2500	no	no	yes	no	9	10	10	normal flora	no	no	no	no	no	no	no	no	no	no	no
1316	1530	8279	30.9211	Multipara	no	yes	10	no	no	Sectio	Sectio	38.7143	>36+6	3080	>=2500	no	no	yes	no	9	10	10	normal flora	yes	no	no	no	no	no	no	no	no	yes	IGDM
1320	1535	14747	32.3789	Multipara	no	yes	5	no	no	Sectio	Sectio	35.8571	[32+0,36+6]	2330	[1500,2500)	yes	no	yes	yes	8	9	10	normal flora	no	no	no	no	no	no	no	no	no	no	no
1326	1541	25989	35.2038	Multipara	no	no	0	no	no	Spontangeburt	Spontangeburt	38.7143	>36+6	3760	>=2500	no	no	yes	no	10	10	10	normal flora	no	no	no	no	no	no	no	no	no	no	no
1329	1544	1222	30.2567	Multipara	no	no	0	no	no	Sectio	Sectio	30.2857	[28+0,31+6]	1274	[1000,1500)	yes	no	yes	yes	7	8	9	Bacterial vaginosis	no	yes	no	no	no	no	yes	no	no	yes	GDM
1333	1549	3186	28.9938	Multipara	no	no	0	no	no	Sectio	Sectio	38.1429	>36+6	2895	>=2500	no	no	yes	no	7	9	9	normal flora	no	no	no	no	no	no	no	no	no	no	no
1336	1552	16869	24.3459	Primipara	no	no	0	no	no	VE	VE	39.5714	>36+6	3180	>=2500	no	no	yes	no	9	10	10	normal flora	no	no	no	no	no	no	no	no	no	no	no
1349	1565	41	30.8305	Multipara	no	yes	5	no	no	Sectio	Sectio	38.5714	>36+6	2770	>=2500	no	no	yes	no	9	10	10	normal flora	no	no	no	no	no	no	no	no	no	no	no
1351	1568	14571	26.9842	Multipara	no	yes	3	no	no	Spontangeburt	Spontangeburt	39.1429	>36+6	3265	>=2500	no	no	yes	no	9	10	10	normal flora	no	no	no	no	no	no	no	no	no	no	no
1355	1572	963	19.8216	Primipara	no	no	0	no	no	Spontangeburt	Spontangeburt	39.8571	>36+6	3620	>=2500	no	no	yes	no	8	9	9	normal flora	no	no	no	no	no	no	no	no	no	no	no
1356	1573	5852	20.4008	Primipara	no	no	0	no	no	Sectio	Sectio	37.2857	>36+6	3950	>=2500	no	no	yes	no	9	10	10	Intermediate + Candida	no	no	yes	no	no	no	no	yes	yes	yes	IDDM
1359	1577	12467	21.9465	Primipara	no	no	0	no	no	Spontangeburt	Spontangeburt	38.4286	>36+6	3034	>=2500	no	no	yes	no	9	10	10	normal flora	no	yes	no	no	no	no	no	no	no	yes	GDM
1370	1589	3627	31.3054	Primipara	no	no	0	no	no	Sectio	Sectio	40.2857	>36+6	3446	>=2500	no	no	yes	no	9	10	10	normal flora	no	no	no	no	no	no	no	no	no	no	no
1372	1591	28365	25.3864	Primipara	no	no	0	no	no	Spontangeburt	Spontangeburt	39.5714	>36+6	2970	>=2500	no	no	yes	no	9	10	10	normal flora	no	no	no	no	no	no	no	no	no	no	no
1373	1593	19364	30.1469	Multipara	no	no	0	no	no	Spontangeburt	Spontangeburt	41	>36+6	3750	>=2500	no	no	yes	no	9	10	10	Intermediate	no	no	no	no	no	no	no	no	yes	no	no
1375	1596	13556	36.6781	Multipara	no	no	0	no	no	Spontangeburt	Spontangeburt	37.4286	>36+6	2760	>=2500	no	no	yes	no	9	10	10	normal flora	no	no	yes	no	no	no	no	no	no	yes	IDDM
1382	1603	26535	31.418	Multipara	no	yes	5	no	no	Sectio	Sectio	37.2857	>36+6	2620	>=2500	no	no	yes	no	8	10	10	T. vaginalis	no	yes	no	no	no	no	no	no	no	yes	GDM
1384	1606	4097	38.5999	Multipara	yes	no	0	no	no	Sectio	Sectio	39	>36+6	4010	>=2500	no	no	yes	no	9	10	10	normal flora	yes	no	no	no	no	no	no	no	no	yes	IGDM
1387	1609	13986	30.2045	Primipara	yes	no	0	no	no	VE	VE	40.8571	>36+6	3500	>=2500	no	no	yes	no	8	9	10	normal flora	no	no	no	no	no	no	no	no	no	no	no
1388	1612	3351	34.987	Multipara	yes	no	0	no	no	Sectio	Sectio	38.5714	>36+6	2920	>=2500	no	no	yes	no	9	10	10	Candida	no	no	no	no	no	no	no	yes	no	no	no
1389	1614	19788	29.6802	Multipara	no	no	0	no	no	Spontangeburt	Spontangeburt	39.7143	>36+6	3090	>=2500	no	no	yes	no	9	9	10	normal flora	no	no	no	no	no	no	no	no	no	no	no
1396	1622	13349	35.3439	Multipara	no	yes	7	no	no	Spontangeburt	Spontangeburt	41.4286	>36+6	4030	>=2500	no	no	yes	no	9	10	10	normal flora	no	no	no	no	no	no	no	no	no	no	no
1406	1632	12958	40.5161	Primipara	no	no	0	no	no	Sectio	Sectio	39.8571	>36+6	3050	>=2500	no	no	yes	no	8	9	10	normal flora	no	no	no	no	no	no	no	no	no	no	no
1407	1633	11687	26.4928	Primipara	no	no	0	no	no	Sectio	Sectio	40	>36+6	4110	>=2500	no	no	yes	no	9	10	10	normal flora	no	no	no	no	no	no	no	no	no	no	no
1410	1637	11681	29.2437	Primipara	no	no	0	no	no	Spontangeburt	Spontangeburt	37.4286	>36+6	3220	>=2500	no	no	yes	no	9	10	10	normal flora	no	no	no	no	no	no	no	no	no	no	no
1412	1639	16180	35.1736	Multipara	no	no	0	no	no	Spontangeburt	Spontangeburt	40.5714	>36+6	3800	>=2500	no	no	yes	no	9	10	10	normal flora	no	no	no	no	no	no	no	no	no	no	no
1416	1644	5336	25.8641	Multipara	no	no	0	no	no	Spontangeburt	Spontangeburt	40.8571	>36+6	3700	>=2500	no	no	yes	no	9	9	10	normal flora	no	no	no	no	no	no	no	no	no	no	no
1420	1648	15262	34.8826	Multipara	no	no	0	no	no	Sectio	Sectio	38.7143	>36+6	3130	>=2500	no	no	yes	no	9	10	10	normal flora	no	no	no	no	no	no	no	no	no	no	no
1421	1649	21886	32.6012	Primipara	no	no	0	no	no	Sectio	Sectio	37.2857	>36+6	2390	[1500,2500)	yes	no	yes	no	6	7	9	normal flora	yes	no	no	no	yes	no	no	no	no	yes	IGDM
1430	1659	17368	23.407	Multipara	no	no	0	no	no	Spontangeburt	Spontangeburt	36.5714	[32+0,36+6]	2820	>=2500	no	no	yes	yes	9	10	10	normal flora	no	no	no	no	no	no	no	no	no	no	no
1438	1668	12346	26.7234	Primipara	no	no	0	no	no	Sectio	Sectio	38.5714	>36+6	3460	>=2500	no	no	yes	no	9	10	10	normal flora	no	no	no	no	no	no	no	no	no	no	no
1442	1673	14342	30.5422	Multipara	no	no	0	no	no	Sectio	Sectio	40	>36+6	3540	>=2500	no	no	yes	no	9	10	10	Candida	no	no	no	no	no	no	no	yes	no	no	no
1443	1674	27537	20.3267	Multipara	no	no	0	no	no	Sectio	Sectio	35	[32+0,36+6]	2120	[1500,2500)	yes	no	yes	yes	9	10	10	normal flora	no	no	no	no	no	no	no	no	no	no	no
1446	1678	4719	39.2423	Primipara	no	no	0	no	no	Sectio	Sectio	38.5714	>36+6	3440	>=2500	no	no	yes	no	9	10	10	normal flora	no	no	no	no	no	no	no	no	no	no	no
1447	1679	11932	37.4935	Multipara	no	no	0	no	no	Sectio	Sectio	38.4286	>36+6	2860	>=2500	no	no	yes	no	9	10	10	normal flora	no	no	no	no	no	no	no	no	no	no	no
1450	1685	17248	17.0021	Primipara	no	yes	15	no	no	Spontangeburt	Spontangeburt	39.2857	>36+6	3310	>=2500	no	no	yes	no	9	10	10	Intermediate	no	no	no	no	no	no	no	no	yes	no	no
1452	1687	27303	32.7824	Multipara	yes	no	0	no	no	Spontangeburt	Spontangeburt	39.1429	>36+6	3250	>=2500	no	no	yes	no	8	10	10	normal flora	no	no	no	no	no	no	no	no	no	no	no
1456	1692	25470	23.6321	Primipara	no	no	0	no	no	Sectio	Sectio	41.5714	>36+6	3610	>=2500	no	no	yes	no	9	10	10	normal flora	no	no	no	no	no	no	no	no	no	no	no
1458	1694	16300	17.7653	Primipara	no	yes	10	no	no	Spontangeburt	Spontangeburt	40.5714	>36+6	3930	>=2500	no	no	yes	no	9	10	10	normal flora	no	no	no	no	no	no	no	no	no	no	no
1466	1702	15859	21.2958	Primipara	no	no	0	no	no	Spontangeburt	Spontangeburt	40.1429	>36+6	3600	>=2500	no	no	yes	no	9	10	10	normal flora	yes	no	no	no	no	no	no	no	no	yes	IGDM
1470	1706	28082	30.9925	Multipara	no	no	0	no	no	Spontangeburt	Spontangeburt	38.1429	>36+6	3340	>=2500	no	no	yes	no	9	10	10	normal flora	yes	no	no	no	no	no	no	no	no	yes	IGDM
1474	1711	3974	42.6273	Primipara	no	no	0	no	no	Sectio	Sectio	40.2857	>36+6	3350	>=2500	no	no	yes	no	9	10	10	Intermediate	no	no	no	no	no	no	no	no	yes	no	no
1489	1727	19396	37.3782	Multipara	no	yes	10	no	no	Spontangeburt	Spontangeburt	39.7143	>36+6	2900	>=2500	no	no	yes	no	9	10	10	normal flora	yes	no	no	no	no	no	no	no	no	yes	IGDM
1495	1733	27411	27.547	Primipara	no	no	0	no	no	Spontangeburt	Spontangeburt	37.8571	>36+6	2750	>=2500	no	no	yes	no	9	10	10	normal flora	no	no	no	no	no	no	no	no	no	no	no
1496	1734	10813	35.2999	Multipara	no	yes	10	no	no	Sectio	Sectio	38	>36+6	3150	>=2500	no	no	yes	no	9	9	9	Candida	no	no	no	no	no	no	no	yes	no	no	no
1498	1736	23952	22.6246	Multipara	no	no	0	no	no	Sectio	Sectio	40.1429	>36+6	3450	>=2500	no	no	yes	no	9	10	10	Candida	yes	no	no	no	no	no	no	yes	no	yes	IGDM
1501	1741	2625	33.6335	Multipara	no	no	0	no	no	Spontangeburt	Spontangeburt	39	>36+6	3376	>=2500	no	no	yes	no	9	10	10	normal flora	yes	no	no	no	no	no	no	no	no	yes	IGDM
1503	1743	20404	28.2608	Multipara	no	no	0	no	no	Sectio	Sectio	38.7143	>36+6	3100	>=2500	no	no	yes	no	9	10	10	Bacterial vaginosis + Candida	no	no	no	no	no	no	yes	yes	no	no	no
1510	1751	17664	37.9437	Primipara	no	no	0	no	no	Sectio	Sectio	26.2857	[23+0,27+6]	806	[500,1000)	yes	no	yes	yes	8	9	9	normal flora	no	no	no	no	no	no	no	no	no	no	no
1511	1752	8981	31.9369	Multipara	no	yes	5	no	no	Spontangeburt	Spontangeburt	38.5714	>36+6	3180	>=2500	no	no	yes	no	9	10	10	normal flora	no	no	no	no	no	no	no	no	no	no	no
1513	1754	20646	41.4962	Multipara	no	no	0	no	no	Sectio	Sectio	33	[32+0,36+6]	1974	[1500,2500)	yes	no	yes	yes	8	9	9	normal flora	no	no	no	no	no	no	no	no	no	no	no
1522	1766	14588	32.8538	Multipara	no	no	0	no	no	Sectio	Sectio	39	>36+6	4010	>=2500	no	no	yes	no	8	9	10	Intermediate	no	no	no	no	no	no	no	no	yes	no	no
1523	1767	19221	37.6829	Multipara	no	no	0	no	no	Spontangeburt	Spontangeburt	34.4286	[32+0,36+6]	2580	>=2500	no	no	yes	yes	8	8	9	normal flora	yes	no	no	no	no	no	no	no	no	yes	IGDM
1527	1772	23790	27.8216	Multipara	no	no	0	no	no	Spontangeburt	Spontangeburt	39.5714	>36+6	3760	>=2500	no	no	yes	no	9	10	10	normal flora	no	no	no	no	no	no	no	no	no	no	no
1529	1774	6337	32.3294	Multipara	no	no	0	no	no	Spontangeburt	Spontangeburt	40.8571	>36+6	4120	>=2500	no	no	yes	no	9	10	10	normal flora	no	no	no	no	no	no	no	no	no	no	no
1530	1775	21622	24.1867	Primipara	no	no	0	no	no	Spontangeburt	Spontangeburt	39	>36+6	2830	>=2500	no	no	yes	no	9	10	10	normal flora	no	no	no	no	no	no	no	no	no	no	no
1532	1777	26862	34.512	Primipara	yes	no	0	no	no	Spontangeburt	Spontangeburt	35.4286	[32+0,36+6]	1500	[1500,2500)	yes	no	no	yes	0	0	0	normal flora	no	no	no	no	no	no	no	no	no	no	no
1538	1783	863	32.8785	Multipara	no	no	0	no	no	Spontangeburt	Spontangeburt	40.7143	>36+6	3900	>=2500	no	no	yes	no	9	10	10	normal flora	no	no	no	no	no	no	no	no	no	no	no
1543	1788	401	27.0007	Primipara	no	yes	5	no	no	Spontangeburt	Spontangeburt	40.1429	>36+6	3790	>=2500	no	no	yes	no	9	10	10	normal flora	no	no	no	no	no	no	no	no	no	no	no
1544	1789	796	29.8284	Multipara	no	no	0	no	no	Spontangeburt	Spontangeburt	39.7143	>36+6	3550	>=2500	no	no	yes	no	8	9	10	normal flora	no	no	no	no	no	no	no	no	no	no	no
1554	1801	12739	30.3253	Primipara	no	no	0	no	no	Sectio	Sectio	33.4286	[32+0,36+6]	2290	[1500,2500)	yes	no	yes	yes	8	8	9	Intermediate	no	no	no	no	no	no	no	no	yes	no	no
1556	1803	6448	30.3857	Primipara	no	yes	10	no	no	Spontangeburt	Spontangeburt	38.4286	>36+6	2937	>=2500	no	no	yes	no	9	10	10	Bacterial vaginosis	no	no	no	no	no	no	yes	no	no	no	no
1558	1805	20283	33.8586	Primipara	yes	no	0	no	no	VE	VE	39.4286	>36+6	2950	>=2500	no	no	yes	no	8	9	10	normal flora	no	no	no	no	no	no	no	no	no	no	no
1568	1819	9704	29.0899	Multipara	no	no	0	no	no	Sectio	Sectio	38	>36+6	2920	>=2500	no	no	yes	no	9	10	10	Candida	no	no	no	no	no	no	no	yes	no	no	no
1569	1821	20626	41.8778	Multipara	no	no	0	no	no	Sectio	Sectio	38.8571	>36+6	3360	>=2500	no	no	yes	no	9	10	10	Bacterial vaginosis	no	no	no	no	no	no	yes	no	no	no	no
1570	1822	9754	28.4146	Primipara	no	no	0	no	no	Spontangeburt	Spontangeburt	37.1429	>36+6	3175	>=2500	no	no	yes	no	9	9	10	normal flora	no	no	no	no	no	no	no	no	no	no	no
1578	1832	23949	30.4434	Multipara	no	no	0	no	no	Spontangeburt	Spontangeburt	39.8571	>36+6	3590	>=2500	no	no	yes	no	9	10	10	normal flora	no	no	no	no	no	no	no	no	no	no	no
1603	1859	4000	32.1949	Multipara	no	no	0	no	no	Spontangeburt	Spontangeburt	40.2857	>36+6	3670	>=2500	no	no	yes	no	9	10	10	normal flora	no	no	no	no	no	no	no	no	no	no	no
1604	1860	4445	39.5827	Multipara	no	no	0	no	no	VE	VE	39.4286	>36+6	3590	>=2500	no	no	yes	no	9	10	10	Intermediate	no	no	no	no	no	no	no	no	yes	no	no
1608	1865	20618	41.6774	Multipara	no	no	0	no	no	Spontangeburt	Spontangeburt	38.4286	>36+6	2973	>=2500	no	no	yes	no	9	10	10	normal flora	no	no	no	no	no	no	no	no	no	no	no
1618	1875	18583	23.2944	Primipara	no	no	0	no	no	Sectio	Sectio	38.1429	>36+6	3550	>=2500	no	no	yes	no	8	9	10	normal flora	yes	no	no	no	no	no	no	no	no	yes	IGDM
1621	1879	7334	41.7515	Multipara	no	no	0	no	no	Sectio	Sectio	39.4286	>36+6	3090	>=2500	no	no	yes	no	9	9	10	normal flora	no	no	no	no	no	no	no	no	no	no	no
1633	1893	20662	26.0837	Multipara	no	no	0	no	no	Sectio	Sectio	38.8571	>36+6	3452	>=2500	no	no	yes	no	9	10	10	normal flora	no	no	no	no	no	no	no	no	no	no	no
1634	1894	19576	20.3102	Primipara	no	no	0	no	no	Spontangeburt	Spontangeburt	38.7143	>36+6	3090	>=2500	no	no	yes	no	9	10	10	Candida	no	no	no	no	no	no	no	yes	no	no	no
1636	1896	20615	33.6253	Multipara	no	no	0	no	no	Sectio	Sectio	41	>36+6	3720	>=2500	no	no	yes	no	9	10	10	Bacterial vaginosis	no	no	no	no	no	no	yes	no	no	no	no
1638	1898	15024	21.5594	Primipara	no	no	0	no	no	Spontangeburt	Spontangeburt	39.5714	>36+6	3595	>=2500	no	no	yes	no	9	10	10	normal flora	no	no	no	no	no	no	no	no	no	no	no
1640	1901	1474	35.1215	Multipara	no	no	0	no	no	Spontangeburt	Spontangeburt	41.4286	>36+6	3360	>=2500	no	no	yes	no	9	10	10	normal flora	no	no	no	no	no	no	no	no	no	no	no
1645	1907	1472	33.0927	Multipara	no	no	0	no	no	Spontangeburt	Spontangeburt	38.4286	>36+6	4270	>=2500	no	no	yes	no	9	10	10	Intermediate	no	no	no	no	no	no	no	no	yes	no	no
1646	1909	14682	31.7996	Multipara	no	no	0	no	no	Spontangeburt	Spontangeburt	39.5714	>36+6	3330	>=2500	no	no	yes	no	9	10	10	normal flora	no	no	no	no	no	no	no	no	no	no	no
1649	1913	10740	42.792	Multipara	no	no	0	no	no	Spontangeburt	Spontangeburt	21.5714	<23+0	486	<500	yes	yes	yes	yes	3	2	1	normal flora	no	no	no	no	no	no	no	no	no	no	no
1650	1914	4399	26.2485	Primipara	no	no	0	no	no	Sectio	Sectio	39.5714	>36+6	3350	>=2500	no	no	yes	no	9	10	10	normal flora	no	no	no	no	no	no	no	no	no	no	no
1653	1917	12532	25.8284	Primipara	no	no	0	no	no	Spontangeburt	Spontangeburt	40.7143	>36+6	2970	>=2500	no	no	yes	no	9	10	10	normal flora	no	no	no	no	no	no	no	no	no	no	no
1657	1921	14532	34.9183	Primipara	no	no	0	no	no	Sectio	Sectio	40.7143	>36+6	2620	>=2500	no	no	yes	no	9	10	10	normal flora	no	no	no	no	no	no	no	no	no	no	no
1662	1927	27979	31.278	Primipara	no	no	0	no	no	Spontangeburt	Spontangeburt	37.2857	>36+6	2530	>=2500	no	no	yes	no	9	10	10	normal flora	no	no	no	no	no	no	no	no	no	no	no
1663	1929	28013	39.9341	Multipara	no	no	0	no	no	Spontangeburt	Spontangeburt	37.2857	>36+6	2680	>=2500	no	no	yes	no	9	10	10	normal flora	no	no	no	no	no	no	no	no	no	no	no
1664	1930	28221	30.8524	Primipara	no	no	0	no	no	VE	VE	39.5714	>36+6	3540	>=2500	no	no	yes	no	8	9	10	normal flora	no	no	no	no	no	no	no	no	no	no	no
1669	1935	14241	31.2176	Primipara	no	no	0	no	no	Sectio	Sectio	29.8571	[28+0,31+6]	1150	[1000,1500)	yes	no	yes	yes	8	8	9	Bacterial vaginosis	no	no	no	no	no	no	yes	no	no	no	no
1672	1938	26533	39.8106	Multipara	no	no	0	no	no	Spontangeburt	Spontangeburt	41.1429	>36+6	3880	>=2500	no	no	yes	no	9	10	10	normal flora	no	no	no	no	no	no	no	no	no	no	no
1674	1941	4426	38.2045	Multipara	no	no	0	no	no	Sectio	Sectio	38	>36+6	3010	>=2500	no	no	yes	no	9	10	10	normal flora	no	no	no	no	no	no	no	no	no	no	no
1679	1946	12167	26.3391	Multipara	no	yes	5	no	no	Sectio	Sectio	38.4286	>36+6	2940	>=2500	no	no	yes	no	7	8	9	normal flora	no	no	no	no	no	no	no	no	no	no	no
1682	1951	17171	23.5553	Primipara	no	yes	5	no	no	Sectio	Sectio	39.2857	>36+6	2575	>=2500	no	no	yes	no	9	10	10	Bacterial vaginosis	no	no	no	no	no	no	yes	no	no	no	no
1685	1954	27726	34.9787	Primipara	no	no	0	no	no	VE	VE	39.8571	>36+6	3470	>=2500	no	no	yes	no	9	10	10	normal flora	no	no	no	no	no	no	no	no	no	no	no
1689	1958	21670	41.8339	Primipara	yes	no	0	no	no	Sectio	Sectio	39	>36+6	2930	>=2500	no	no	yes	no	9	10	10	normal flora	no	no	no	no	no	no	no	no	no	no	no
1691	1961	28448	39.569	Multipara	no	no	0	no	no	Spontangeburt	Spontangeburt	39.5714	>36+6	3850	>=2500	no	no	yes	no	9	10	10	normal flora	no	no	no	no	no	no	no	no	no	no	no
1691	1962	28452	37.779	Multipara	no	no	0	no	no	Spontangeburt	Spontangeburt	39.7143	>36+6	3980	>=2500	no	no	yes	no	9	10	10	normal flora	no	no	no	no	no	no	no	no	no	no	no
1692	1963	6219	34.5175	Primipara	no	no	0	no	no	Spontangeburt	Spontangeburt	22	<23+0	440	<500	yes	yes	yes	yes	1	1	1	normal flora	no	no	no	no	no	no	no	no	no	no	no
1694	1965	130	35.4097	Multipara	no	no	0	no	no	Sectio	Sectio	38	>36+6	2660	>=2500	no	no	yes	no	8	8	9	normal flora	yes	no	no	no	no	no	no	no	no	yes	IGDM
1697	1968	18753	25.2327	Primipara	no	no	0	no	no	Sectio	Sectio	39.2857	>36+6	2780	>=2500	no	no	yes	no	9	10	10	normal flora	yes	no	no	no	no	no	no	no	no	yes	IGDM
1698	1969	684	27.2176	Primipara	no	no	0	no	no	Spontangeburt	Spontangeburt	40	>36+6	2850	>=2500	no	no	yes	no	9	10	10	normal flora	no	no	no	no	no	no	no	no	no	no	no
1706	1977	14335	33.8367	Primipara	no	no	0	no	no	Spontangeburt	Spontangeburt	39.7143	>36+6	3190	>=2500	no	no	yes	no	9	10	10	Intermediate	yes	no	no	no	no	no	no	no	yes	yes	IGDM
1707	1978	2116	30.6163	Multipara	no	no	0	no	no	Sectio	Sectio	38.7143	>36+6	3430	>=2500	no	no	yes	no	9	9	10	normal flora	no	no	no	no	no	no	no	no	no	no	no
1710	1981	15613	32.1977	Primipara	no	no	0	no	no	Spontangeburt	Spontangeburt	39.1429	>36+6	3170	>=2500	no	no	yes	no	9	10	10	normal flora	no	no	no	no	no	no	no	no	no	no	no
1710	1982	15608	34.4461	Multipara	no	no	0	no	no	Spontangeburt	Spontangeburt	39.5714	>36+6	4190	>=2500	no	no	yes	no	9	10	10	normal flora	no	no	no	no	no	no	no	no	no	no	no
1714	1986	15856	41.7872	Multipara	no	no	0	no	no	Spontangeburt	Spontangeburt	39	>36+6	3020	>=2500	no	no	yes	no	9	10	10	normal flora	no	no	no	no	no	no	no	no	no	no	no
1717	1989	15855	25.6637	Primipara	no	no	0	no	no	Spontangeburt	Spontangeburt	39.2857	>36+6	3420	>=2500	no	no	yes	no	5	8	9	normal flora	no	no	no	no	no	no	no	no	no	no	no
1726	1998	20901	28.7577	Multipara	no	no	0	no	no	Sectio	Sectio	38	>36+6	2910	>=2500	no	no	yes	no	9	10	10	normal flora	yes	no	no	no	yes	yes	no	no	no	yes	IGDM
1727	1999	29029	31.7008	Multipara	no	yes	15	no	no	Spontangeburt	Spontangeburt	40.7143	>36+6	3740	>=2500	no	no	yes	no	9	10	10	normal flora	no	no	no	no	no	no	no	no	no	no	no
1729	2001	12915	30.2045	Multipara	no	yes	10	no	no	Spontangeburt	Spontangeburt	40.8571	>36+6	3970	>=2500	no	no	yes	no	9	10	10	normal flora	no	no	no	no	no	no	no	no	no	no	no
1736	2008	11853	29.7433	Multipara	no	no	0	no	no	Spontangeburt	Spontangeburt	41	>36+6	3200	>=2500	no	no	yes	no	9	10	10	normal flora	no	no	no	no	no	no	no	no	no	no	no
1737	2009	1610	28.5024	Primipara	no	no	0	no	no	Spontangeburt	Spontangeburt	37.5714	>36+6	3650	>=2500	no	no	yes	no	10	10	10	T. vaginalis + Candida	no	yes	no	no	no	no	no	yes	no	yes	GDM
1739	2013	26573	44.6369	Primipara	no	no	0	no	no	Spontangeburt	Spontangeburt	38.5714	>36+6	3385	>=2500	no	no	yes	no	9	10	10	normal flora	no	no	no	no	no	no	no	no	no	no	no
1742	2017	3700	28.1263	Multipara	no	no	0	no	no	Spontangeburt	Spontangeburt	39.1429	>36+6	3140	>=2500	no	no	yes	no	9	10	10	normal flora	no	no	no	no	no	no	no	no	no	no	no
1743	2018	4451	46.1386	Multipara	no	no	0	no	no	Spontangeburt	Spontangeburt	39.2857	>36+6	2750	>=2500	no	no	yes	no	9	10	10	normal flora	no	no	no	no	no	no	no	no	no	no	no
1744	2021	21650	32.744	Multipara	no	no	0	no	no	Sectio	Sectio	33.8571	[32+0,36+6]	2530	>=2500	no	no	yes	yes	9	10	10	normal flora	no	no	no	no	no	no	no	no	no	no	no
1747	2026	6295	34.7975	Multipara	no	no	0	no	no	Spontangeburt	Spontangeburt	40.2857	>36+6	5295	>=2500	no	no	yes	no	0	1	2	Candida	no	no	no	no	no	no	no	yes	no	no	no
1748	2027	17395	24.8758	Multipara	no	no	0	no	no	Spontangeburt	Spontangeburt	37	>36+6	2245	[1500,2500)	yes	no	yes	no	9	10	10	normal flora	no	no	no	no	no	no	no	no	no	no	no
1755	2036	7984	24.7824	Multipara	no	no	0	no	no	Spontangeburt	Spontangeburt	41.5714	>36+6	3680	>=2500	no	no	yes	no	9	10	10	Candida	no	no	no	no	no	no	no	yes	no	no	no
1756	2037	10044	30.0343	Multipara	no	no	0	no	no	Sectio	Sectio	38	>36+6	2350	[1500,2500)	yes	no	yes	no	9	10	10	Intermediate	no	yes	no	no	no	no	no	no	yes	yes	GDM
1766	2049	7270	31.6239	Multipara	no	no	0	no	no	Spontangeburt	Spontangeburt	40	>36+6	4180	>=2500	no	no	yes	no	9	10	10	normal flora	yes	no	no	no	no	yes	no	no	no	yes	IGDM
1768	2051	2175	36.5601	Primipara	yes	no	0	no	no	Spontangeburt	Spontangeburt	24	[23+0,27+6]	507	[500,1000)	yes	no	no	yes	0	0	0	Bacterial vaginosis	no	no	yes	no	yes	no	yes	no	no	yes	IDDM
1770	2053	22026	37.7186	Multipara	no	no	0	no	no	Sectio	Sectio	38.4286	>36+6	2630	>=2500	no	no	yes	no	9	10	10	normal flora	no	no	no	no	no	no	no	no	no	no	no
1774	2057	17226	22.0728	Multipara	no	no	0	no	no	Spontangeburt	Spontangeburt	41.4286	>36+6	3850	>=2500	no	no	yes	no	9	10	10	Candida	no	no	no	no	no	no	no	yes	no	no	no
1778	2061	55	21.2189	Primipara	no	no	0	no	no	Sectio	Sectio	40.7143	>36+6	4040	>=2500	no	no	yes	no	9	10	10	Candida	no	no	no	no	no	no	no	yes	no	no	no
1782	2065	2180	34.4763	Multipara	no	no	0	no	no	Sectio	Sectio	37.2857	>36+6	2550	>=2500	no	no	yes	no	9	10	10	normal flora	no	no	no	no	no	no	no	no	no	no	no
1783	2066	8003	29.6884	Multipara	no	no	0	no	no	Spontangeburt	Spontangeburt	38.5714	>36+6	3114	>=2500	no	no	yes	no	9	10	10	normal flora	no	no	no	no	no	no	no	no	no	no	no
1785	2070	1016	30.3391	Primipara	no	no	0	no	no	Sectio	Sectio	39.1429	>36+6	3040	>=2500	no	no	yes	no	9	9	10	normal flora	yes	no	no	no	no	no	no	no	no	yes	IGDM
1787	2072	9221	34.9568	Primipara	no	yes	20	no	no	Spontangeburt	Spontangeburt	37.1429	>36+6	2950	>=2500	no	no	yes	no	9	10	10	normal flora	no	no	no	no	no	no	no	no	no	no	no
1790	2076	204	34.081	Multipara	no	no	0	no	no	Sectio	Sectio	39.2857	>36+6	3855	>=2500	no	no	yes	no	9	10	10	normal flora	yes	no	no	no	yes	no	no	no	no	yes	IGDM
1798	2084	24137	28.28	Primipara	no	no	0	no	no	Sectio	Sectio	38	>36+6	3460	>=2500	no	no	yes	no	9	10	10	normal flora	no	no	no	no	no	no	no	no	no	no	no
1801	2087	4757	24.7797	Multipara	no	no	0	no	no	Spontangeburt	Spontangeburt	41.5714	>36+6	3390	>=2500	no	no	yes	no	9	10	10	normal flora	no	no	no	no	no	no	no	no	no	no	no
1802	2088	8570	52.6342	Multipara	no	no	0	no	no	Spontangeburt	Spontangeburt	41	>36+6	4600	>=2500	no	no	yes	no	9	10	10	normal flora	no	no	no	no	no	no	no	no	no	no	no
1803	2090	1977	29.5896	Primipara	no	no	0	no	yes	Spontangeburt	Spontangeburt	39.8571	>36+6	3720	>=2500	no	no	yes	no	9	10	10	normal flora	no	no	no	no	no	no	no	no	no	no	no
1807	2094	16178	32.5271	Primipara	no	no	0	no	no	Spontangeburt	Spontangeburt	37.4286	>36+6	2950	>=2500	no	no	yes	no	9	10	10	normal flora	yes	no	no	no	no	no	no	no	no	yes	IGDM
1808	2095	12878	21.1366	Primipara	no	no	0	no	no	Spontangeburt	Spontangeburt	20.4286	<23+0	335	<500	yes	yes	yes	yes	1	0	0	normal flora	no	no	no	no	no	no	no	no	no	no	no
1816	2103	23339	20.9828	Primipara	no	yes	1	no	no	Sectio	Sectio	41.5714	>36+6	3270	>=2500	no	no	yes	no	9	10	10	Intermediate	no	no	no	no	no	no	no	no	yes	no	no
1817	2104	27835	30.3857	Multipara	no	yes	4	no	no	Spontangeburt	Spontangeburt	41.1429	>36+6	3590	>=2500	no	no	yes	no	9	10	10	normal flora	no	no	no	no	no	no	no	no	no	no	no
1828	2120	5845	25.2848	Primipara	no	no	0	no	no	Sectio	Sectio	35.7143	[32+0,36+6]	2220	[1500,2500)	yes	no	yes	yes	7	9	10	Candida	no	no	no	no	no	no	no	yes	no	no	no
1836	2128	9471	32.7358	Multipara	no	yes	5	no	no	Sectio	Sectio	36.2857	[32+0,36+6]	2500	>=2500	yes	no	yes	yes	8	9	10	normal flora	no	no	no	no	no	no	no	no	no	no	no
1838	2131	18562	37.5621	Multipara	no	no	0	no	no	Spontangeburt	Spontangeburt	40.5714	>36+6	3370	>=2500	no	no	yes	no	9	10	10	Candida	yes	no	no	no	no	no	no	yes	no	yes	IGDM
1839	2132	23471	30.361	Multipara	no	yes	5	no	no	Spontangeburt	Spontangeburt	40.7143	>36+6	3330	>=2500	no	no	yes	no	9	10	10	normal flora	no	no	no	no	no	no	no	no	no	no	no
1841	2134	13548	40.0851	Multipara	yes	no	0	no	no	Spontangeburt	Spontangeburt	40.7143	>36+6	3680	>=2500	no	no	yes	no	9	10	10	Intermediate	no	no	no	no	no	no	no	no	yes	no	no
1843	2136	319	34.2622	Multipara	no	no	0	no	no	Sectio	Sectio	38.8571	>36+6	3210	>=2500	no	no	yes	no	9	10	10	Intermediate + Candida	no	no	no	no	no	no	no	yes	yes	no	no
1845	2139	8238	25.2656	Multipara	no	no	0	no	no	Spontangeburt	Spontangeburt	39.7143	>36+6	3810	>=2500	no	no	yes	no	9	10	10	normal flora	no	no	no	no	no	no	no	no	no	no	no
1847	2141	27608	30.0645	Multipara	no	no	0	no	no	Sectio	Sectio	38	>36+6	2910	>=2500	no	no	yes	no	9	10	10	normal flora	no	yes	no	no	no	no	no	no	no	yes	GDM
1850	2144	25773	43.6651	Multipara	no	no	0	no	no	Sectio	Sectio	40.2857	>36+6	2650	>=2500	no	no	yes	no	9	10	10	normal flora	no	no	no	no	no	no	no	no	no	no	no
1851	2147	2802	30.243	Multipara	no	yes	8	no	no	Spontangeburt	Spontangeburt	40.7143	>36+6	3440	>=2500	no	no	yes	no	9	10	10	normal flora	no	no	no	no	no	no	no	no	no	no	no
1853	2149	17208	27.3411	Multipara	no	no	0	no	no	Spontangeburt	Spontangeburt	37.8571	>36+6	3840	>=2500	no	no	yes	no	9	10	10	normal flora	no	no	no	no	no	no	no	no	no	no	no
1855	2151	28640	37.2986	Multipara	no	no	0	no	no	Spontangeburt	Spontangeburt	37.5714	>36+6	3430	>=2500	no	no	yes	no	9	10	10	normal flora	yes	no	no	no	no	no	no	no	no	yes	IGDM
1856	2153	28577	38.1084	Multipara	no	no	0	no	no	Spontangeburt	Spontangeburt	40.1429	>36+6	4090	>=2500	no	no	yes	no	8	9	10	Candida	no	no	no	no	no	no	no	yes	no	no	no
1858	2155	12343	32.722	Multipara	no	no	0	no	no	Sectio	Sectio	38.4286	>36+6	2550	>=2500	no	no	yes	no	9	10	10	Intermediate	no	no	no	no	no	no	no	no	yes	no	no
1867	2164	12914	38.4736	Multipara	no	yes	5	no	no	Sectio	Sectio	36.2857	[32+0,36+6]	3050	>=2500	no	no	yes	yes	9	10	10	normal flora	no	no	no	no	no	no	no	no	no	no	no
1869	2166	18799	28.3542	Multipara	no	no	0	no	no	Sectio	Sectio	38.2857	>36+6	4180	>=2500	no	no	yes	no	9	10	10	normal flora	no	no	no	no	no	no	no	no	no	no	no
1872	2170	8402	37.9739	Multipara	no	yes	1	no	no	Sectio	Sectio	38.7143	>36+6	2990	>=2500	no	no	yes	no	9	10	10	normal flora	no	no	no	no	no	no	no	no	no	no	no
1882	2182	10667	35.5113	Multipara	yes	no	0	no	no	Spontangeburt	Spontangeburt	39.7143	>36+6	3610	>=2500	no	no	yes	no	9	10	10	normal flora	no	no	no	no	no	no	no	no	no	no	no
1887	2188	1601	40.1263	Primipara	no	no	0	no	no	Sectio	Sectio	39.4286	>36+6	2630	>=2500	no	no	yes	no	10	10	10	normal flora	no	no	no	no	no	no	no	no	no	no	no
1888	2189	2858	31.7392	Primipara	no	yes	7	no	no	VE	VE	37.4286	>36+6	2910	>=2500	no	no	yes	no	9	10	10	normal flora	yes	no	no	no	no	no	no	no	no	yes	IGDM
1890	2191	21298	26.0947	Primipara	no	no	0	no	no	Sectio	Sectio	40.8571	>36+6	3466	>=2500	no	no	yes	no	9	10	10	normal flora	no	no	no	no	no	no	no	no	no	no	no
1891	2193	25181	27.5003	Multipara	no	no	0	no	no	Spontangeburt	Spontangeburt	39.1429	>36+6	3760	>=2500	no	no	yes	no	9	10	10	normal flora	no	no	no	no	no	no	no	no	no	no	no
1893	2196	6956	22.6054	Multipara	no	no	0	no	no	Spontangeburt	Spontangeburt	38.8571	>36+6	3430	>=2500	no	no	yes	no	9	10	10	normal flora	no	no	no	no	no	no	no	no	no	no	no
1897	2200	22555	33.0899	Primipara	no	no	0	no	no	Sectio	Sectio	39	>36+6	2870	>=2500	no	no	yes	no	9	10	10	normal flora	no	no	no	no	no	no	no	no	no	no	no
1900	2204	21932	28.7797	Primipara	no	no	0	no	no	Spontangeburt	Spontangeburt	41.4286	>36+6	3150	>=2500	no	no	yes	no	9	10	10	normal flora	no	no	no	no	no	no	no	no	no	no	no
1905	2210	23131	39.6486	Multipara	no	no	0	no	no	Akutsectio	Sectio	25	[23+0,27+6]	840	[500,1000)	yes	no	yes	yes	2	2	2	normal flora	no	no	no	no	no	no	no	no	no	no	no
1905	2211	23140	37.7625	Multipara	no	no	0	no	no	Spontangeburt	Spontangeburt	36	[32+0,36+6]	2560	>=2500	no	no	yes	yes	9	10	10	normal flora	no	no	no	no	no	no	no	no	no	no	no
1905	2212	23116	40.6177	Multipara	no	no	0	no	no	Sectio	Sectio	36.4286	[32+0,36+6]	2965	>=2500	no	no	yes	yes	8	8	9	normal flora	no	no	no	no	no	no	no	no	no	no	no
1906	2215	21531	26.803	Multipara	no	yes	20	no	no	Sectio	Sectio	34.1429	[32+0,36+6]	1888	[1500,2500)	yes	no	yes	yes	9	10	10	normal flora	no	no	no	no	no	no	no	no	no	no	no
1907	2216	26366	21.4276	Multipara	no	no	0	no	no	Spontangeburt	Spontangeburt	38.5714	>36+6	3560	>=2500	no	no	yes	no	9	10	10	normal flora	no	no	no	no	no	no	no	no	no	no	no
1910	2220	17256	28.6946	Multipara	no	no	0	no	no	Spontangeburt	Spontangeburt	41.5714	>36+6	3780	>=2500	no	no	yes	no	9	10	10	normal flora	no	no	no	no	no	no	no	no	no	no	no
1918	2228	12957	32.0686	Primipara	no	no	0	no	no	Spontangeburt	Spontangeburt	39.2857	>36+6	3338	>=2500	no	no	yes	no	8	9	9	normal flora	no	no	no	no	no	no	no	no	no	no	no
1922	2232	23489	42.0755	Multipara	no	no	0	no	no	Sectio	Sectio	39.7143	>36+6	3640	>=2500	no	no	yes	no	9	10	10	normal flora	yes	no	no	no	no	no	no	no	no	yes	IGDM
1922	2233	23492	39.0034	Multipara	no	no	0	no	no	Spontangeburt	Spontangeburt	40.2857	>36+6	3660	>=2500	no	no	yes	no	9	10	10	normal flora	yes	no	no	no	no	no	no	no	no	yes	IGDM
1935	2246	12716	35.5415	Primipara	no	no	0	no	no	Spontangeburt	Spontangeburt	33.8571	[32+0,36+6]	2010	[1500,2500)	yes	no	yes	yes	9	10	10	normal flora	no	yes	no	no	no	no	no	no	no	yes	GDM
1938	2249	25	20.8071	Primipara	no	yes	5	no	yes	Sectio	Sectio	40.4286	>36+6	3740	>=2500	no	no	yes	no	9	10	10	Bacterial vaginosis	yes	no	no	no	no	no	yes	no	no	yes	IGDM
1939	2250	14119	40.1922	Multipara	no	no	0	no	no	Spontangeburt	Spontangeburt	38.7143	>36+6	3310	>=2500	no	no	yes	no	9	10	10	normal flora	no	no	no	no	no	no	no	no	no	no	no
1941	2252	26782	31.4207	Primipara	no	no	0	no	no	Sectio	Sectio	38.4286	>36+6	3950	>=2500	no	no	yes	no	9	10	10	normal flora	no	no	no	no	no	no	no	no	no	no	no
1942	2254	19948	37.9245	Primipara	no	no	0	no	no	Spontangeburt	Spontangeburt	39.8571	>36+6	3200	>=2500	no	no	yes	no	9	10	10	normal flora	no	no	no	no	no	no	no	no	no	no	no
1945	2257	999	24.3185	Primipara	no	no	0	no	no	Spontangeburt	Spontangeburt	39.4286	>36+6	4110	>=2500	no	no	yes	no	9	10	10	normal flora	no	no	no	no	no	no	no	no	no	no	no
1947	2260	11729	27.2286	Multipara	no	no	0	no	no	Sectio	Sectio	24.4286	[23+0,27+6]	594	[500,1000)	yes	no	yes	yes	6	8	9	normal flora	no	no	no	no	no	no	no	no	no	no	no
1948	2262	23653	25.0185	Multipara	no	yes	5	no	no	Spontangeburt	Spontangeburt	37	>36+6	2630	>=2500	no	no	yes	no	9	10	10	normal flora	no	no	no	no	no	no	no	no	no	no	no
1956	2273	12466	21.2684	Primipara	no	yes	5	no	no	VE	VE	40.1429	>36+6	3660	>=2500	no	no	yes	no	9	10	10	Candida	no	no	no	no	no	no	no	yes	no	no	no
1959	2276	2881	41.4496	Multipara	no	no	0	no	no	Sectio	Sectio	38.2857	>36+6	3040	>=2500	no	no	yes	no	9	10	10	normal flora	no	no	no	no	no	no	no	no	no	no	no
1963	2280	7134	40.2965	Multipara	no	no	0	no	no	Sectio	Sectio	24.1429	[23+0,27+6]	630	[500,1000)	yes	no	yes	yes	5	7	8	Bacterial vaginosis + Candida	no	no	no	no	no	no	yes	yes	no	no	no
1964	2281	11680	21.8037	Primipara	no	no	0	no	no	Sectio	Sectio	37.5714	>36+6	2293	[1500,2500)	yes	no	yes	no	6	8	8	normal flora	no	no	no	no	no	no	no	no	no	no	no
1969	2287	27890	31.7584	Multipara	no	no	0	no	no	Spontangeburt	Spontangeburt	39.8571	>36+6	3940	>=2500	no	no	yes	no	9	10	10	normal flora	no	no	no	no	no	no	no	no	no	no	no
1970	2288	22526	18.792	Primipara	no	yes	8	no	no	Spontangeburt	Spontangeburt	40.5714	>36+6	3280	>=2500	no	no	yes	no	9	10	10	Intermediate	no	no	no	no	no	no	no	no	yes	no	no
1973	2291	2178	37.897	Multipara	no	no	0	no	no	Sectio	Sectio	38.4286	>36+6	3260	>=2500	no	no	yes	no	8	9	10	normal flora	no	no	no	no	no	no	no	no	no	no	no
1975	2293	9890	32.6973	Multipara	no	no	0	no	no	Spontangeburt	Spontangeburt	38.5714	>36+6	2620	>=2500	no	no	yes	no	9	10	10	Intermediate	no	no	no	no	no	no	no	no	yes	no	no
1979	2298	24743	41.5539	Multipara	no	yes	6	no	no	Sectio	Sectio	38.2857	>36+6	3650	>=2500	no	no	yes	no	9	10	10	normal flora	yes	no	no	no	no	no	no	no	no	yes	IGDM
1981	2301	27210	28.3267	Multipara	no	yes	5	no	no	Spontangeburt	Spontangeburt	40.1429	>36+6	3900	>=2500	no	no	yes	no	9	10	10	normal flora	no	no	no	no	no	no	no	no	no	no	no
1982	2302	28744	21.8367	Primipara	no	no	0	no	no	Spontangeburt	Spontangeburt	39.7143	>36+6	3080	>=2500	no	no	yes	no	9	10	10	normal flora	no	no	no	no	no	no	no	no	no	no	no
1983	2303	13843	33.5621	Multipara	no	no	0	no	no	Sectio	Sectio	34.7143	[32+0,36+6]	2300	[1500,2500)	yes	no	yes	yes	9	10	10	Bacterial vaginosis + Candida	no	no	no	no	no	no	yes	yes	no	no	no
1985	2306	10059	26.1771	Multipara	no	no	0	no	no	Sectio	Sectio	38.2857	>36+6	3010	>=2500	no	no	yes	no	9	10	10	normal flora	no	no	no	no	no	no	no	no	no	no	no
1987	2308	25702	36.1263	Multipara	no	no	0	no	no	Sectio	Sectio	38.7143	>36+6	3900	>=2500	no	no	yes	no	9	10	10	normal flora	no	no	no	no	no	no	no	no	no	no	no
1989	2311	5330	29.8668	Multipara	no	no	0	no	no	Sectio	Sectio	39.8571	>36+6	3320	>=2500	no	no	yes	no	9	10	10	normal flora	yes	no	no	no	no	no	no	no	no	yes	IGDM
1991	2314	9216	31.8243	Multipara	no	no	0	no	no	Spontangeburt	Spontangeburt	40.1429	>36+6	2960	>=2500	no	no	yes	no	9	10	10	Bacterial vaginosis + Candida	yes	no	no	no	no	no	yes	yes	no	yes	IGDM
1996	2319	15023	35.7639	Multipara	no	no	0	no	no	Spontangeburt	Spontangeburt	41.4286	>36+6	3940	>=2500	no	no	yes	no	9	10	10	normal flora	no	no	no	no	no	no	no	no	no	no	no
1997	2320	8889	32.7522	Primipara	no	no	0	no	no	Sectio	Sectio	34	[32+0,36+6]	1630	[1500,2500)	yes	no	yes	yes	8	8	10	Bacterial vaginosis	no	no	no	no	no	no	yes	no	no	no	no
1998	2321	17361	29.9712	Multipara	no	no	0	no	no	Spontangeburt	Spontangeburt	39.8571	>36+6	3440	>=2500	no	no	yes	no	9	10	10	normal flora	yes	no	no	no	no	no	no	no	no	yes	IGDM
2002	2326	2011	29.1778	Primipara	no	no	0	no	no	Spontangeburt	Spontangeburt	40.7143	>36+6	3340	>=2500	no	no	yes	no	9	10	10	normal flora	no	no	no	no	no	no	no	no	no	no	no
2006	2330	2892	38.3693	Multipara	no	no	0	no	no	Spontangeburt	Spontangeburt	40.4286	>36+6	3540	>=2500	no	no	yes	no	9	10	10	Candida	yes	no	no	no	no	no	no	yes	no	yes	IGDM
2016	2342	902	31.0419	Primipara	no	no	0	no	no	Spontangeburt	Spontangeburt	39	>36+6	3170	>=2500	no	no	yes	no	9	9	10	normal flora	yes	no	no	no	no	no	no	no	no	yes	IGDM
2016	2343	905	29.1585	Multipara	no	no	0	no	no	Spontangeburt	Spontangeburt	39.5714	>36+6	3770	>=2500	no	no	yes	no	9	10	10	normal flora	no	no	no	no	no	no	no	no	no	no	no
2021	2348	7418	43.536	Primipara	no	no	0	no	no	Sectio	Sectio	40.5714	>36+6	3600	>=2500	no	no	yes	no	9	10	10	normal flora	no	no	no	no	no	no	no	no	no	no	no
2023	2350	20922	30.8497	Multipara	no	no	0	no	no	Spontangeburt	Spontangeburt	39	>36+6	2820	>=2500	no	no	yes	no	9	10	10	normal flora	yes	no	no	no	no	no	no	no	no	yes	IGDM
2024	2351	21222	29.6445	Multipara	no	no	0	no	no	Spontangeburt	Spontangeburt	38.4286	>36+6	3590	>=2500	no	no	yes	no	9	10	10	normal flora	no	no	no	no	no	no	no	no	no	no	no
2026	2353	21324	25.8668	Primipara	no	no	0	no	no	Spontangeburt	Spontangeburt	38.5714	>36+6	2450	[1500,2500)	yes	no	yes	no	9	10	10	Candida	yes	no	no	no	no	no	no	yes	no	yes	IGDM
2027	2354	1034	35.9231	Multipara	no	no	0	no	no	Spontangeburt	Spontangeburt	38.8571	>36+6	3310	>=2500	no	no	yes	no	9	10	10	normal flora	no	no	no	no	no	no	no	no	no	no	no
2028	2355	3823	40.5875	Multipara	no	no	0	no	no	Sectio	Sectio	36	[32+0,36+6]	2570	>=2500	no	no	yes	yes	9	10	10	T. vaginalis	no	no	no	no	no	no	no	no	no	no	no
2031	2359	15973	19.418	Multipara	no	no	0	no	no	Sectio	Sectio	38.8571	>36+6	3730	>=2500	no	no	yes	no	9	9	10	normal flora	yes	no	no	no	no	no	no	no	no	yes	IGDM
2032	2360	20012	30.5642	Primipara	no	yes	10	no	no	Sectio	Sectio	38.1429	>36+6	2770	>=2500	no	no	yes	no	9	9	9	Candida	no	no	no	no	no	no	no	yes	no	no	no
2038	2367	8465	41.3233	Multipara	no	no	0	no	no	Spontangeburt	Spontangeburt	38.8571	>36+6	3790	>=2500	no	no	yes	no	8	9	10	Candida	yes	no	no	no	no	no	no	yes	no	yes	IGDM
2040	2369	15222	32.0027	Primipara	no	no	0	no	no	Sectio	Sectio	39.4286	>36+6	3500	>=2500	no	no	yes	no	9	10	10	normal flora	no	no	no	no	no	no	no	no	no	no	no
2042	2373	13788	24.0384	Multipara	no	no	0	no	no	Spontangeburt	Spontangeburt	41.5714	>36+6	3710	>=2500	no	no	yes	no	9	10	10	normal flora	no	no	no	no	no	no	no	no	no	no	no
2050	2381	23097	34.3089	Multipara	no	yes	7	no	no	Sectio	Sectio	38.8571	>36+6	2650	>=2500	no	no	yes	no	9	10	10	normal flora	no	no	no	no	no	no	no	no	no	no	no
2056	2388	18479	38.814	Multipara	no	yes	20	no	no	Sectio	Sectio	38.1429	>36+6	2890	>=2500	no	no	yes	no	9	10	10	Intermediate	no	no	no	no	no	no	no	no	yes	no	no
2057	2389	1974	28.2938	Multipara	no	no	0	no	no	Sectio	Sectio	38.4286	>36+6	4260	>=2500	no	no	yes	no	9	10	10	normal flora	yes	no	no	no	no	no	no	no	no	yes	IGDM
2059	2392	8852	24.0522	Multipara	no	no	0	no	no	Spontangeburt	Spontangeburt	40.5714	>36+6	3320	>=2500	no	no	yes	no	9	10	10	normal flora	no	no	no	no	no	no	no	no	no	no	no
2060	2393	23095	28.5189	Multipara	no	yes	10	no	no	Sectio	Sectio	38.4286	>36+6	3070	>=2500	no	no	yes	no	8	9	9	Candida	no	yes	no	no	no	no	no	yes	no	yes	GDM
2062	2396	13891	26.4653	Multipara	no	yes	10	no	no	Sectio	Sectio	37.4286	>36+6	2830	>=2500	no	no	yes	no	9	10	10	normal flora	no	no	no	no	no	no	no	no	no	no	no
2063	2397	21109	32.1235	Multipara	no	no	0	no	no	Sectio	Sectio	38.7143	>36+6	3550	>=2500	no	no	yes	no	9	10	10	normal flora	yes	no	no	no	no	no	no	no	no	yes	IGDM
2067	2402	1966	22.5971	Multipara	no	no	0	no	no	Spontangeburt	Spontangeburt	38.8571	>36+6	3540	>=2500	no	no	yes	no	9	10	10	normal flora	no	no	no	no	no	no	no	no	no	no	no
2070	2405	6951	35.7749	Multipara	no	no	0	no	no	Spontangeburt	Spontangeburt	38.5714	>36+6	3520	>=2500	no	no	yes	no	9	10	10	normal flora	no	no	no	no	no	no	no	no	no	no	no
2072	2408	9625	33.5347	Multipara	no	yes	10	no	no	Sectio	Sectio	38.2857	>36+6	2870	>=2500	no	no	yes	no	8	9	9	Intermediate	no	no	no	no	no	no	no	no	yes	no	no
2073	2409	16293	28.5189	Primipara	no	yes	8	no	no	Akutsectio	Sectio	39.7143	>36+6	2630	>=2500	no	no	yes	no	6	8	10	normal flora	no	no	no	no	no	no	no	no	no	no	no
2077	2414	4007	31.7117	Multipara	no	no	0	no	no	Spontangeburt	Spontangeburt	39.7143	>36+6	3180	>=2500	no	no	yes	no	9	10	10	normal flora	no	no	no	no	no	no	no	no	no	no	no
2083	2420	6396	27.9314	Multipara	no	no	0	no	no	Sectio	Sectio	31.7143	[28+0,31+6]	1600	[1500,2500)	yes	no	yes	yes	5	7	8	Intermediate + Candida	no	no	no	no	no	no	no	yes	yes	no	no
2088	2425	26958	29.5127	Primipara	no	no	0	no	no	Spontangeburt	Spontangeburt	39.4286	>36+6	3280	>=2500	no	no	yes	no	9	10	10	normal flora	no	no	no	no	no	no	no	no	no	no	no
2089	2427	1157	28.431	Multipara	no	no	0	no	no	Spontangeburt	Spontangeburt	40	>36+6	3320	>=2500	no	no	yes	no	9	10	10	normal flora	no	no	no	no	no	no	no	no	no	no	no
2095	2435	15842	26.1524	Multipara	no	no	0	no	no	Spontangeburt	Spontangeburt	39.8571	>36+6	3540	>=2500	no	no	yes	no	9	10	10	normal flora	no	no	no	no	no	no	no	no	no	no	no
2095	2436	15845	23.4784	Multipara	no	yes	4	no	no	Spontangeburt	Spontangeburt	40.4286	>36+6	3160	>=2500	no	no	yes	no	9	10	10	Candida	no	no	no	no	no	no	no	yes	no	no	no
2097	2438	17602	29.2629	Multipara	no	yes	10	no	no	Sectio	Sectio	38.1429	>36+6	2790	>=2500	no	no	yes	no	9	10	10	normal flora	no	no	no	no	no	no	no	no	no	no	no
2102	2444	3177	27.2725	Primipara	no	no	0	no	no	Sectio	Sectio	37.1429	>36+6	1795	[1500,2500)	yes	no	yes	no	9	10	10	Candida	no	no	no	no	no	no	no	yes	no	no	no
2104	2446	12482	25.0789	Multipara	no	no	0	no	no	Spontangeburt	Spontangeburt	38.8571	>36+6	3030	>=2500	no	no	yes	no				normal flora	no	no	no	no	no	no	no	no	no	no	no
2106	2448	16171	38.9266	Multipara	no	yes	10	no	no	Spontangeburt	Spontangeburt	39.4286	>36+6	2720	>=2500	no	no	yes	no	9	10	10	normal flora	no	no	no	no	no	no	no	no	no	no	no
2107	2449	18477	37.2189	Multipara	no	yes	10	no	no	Sectio	Sectio	38.1429	>36+6	3220	>=2500	no	no	yes	no	9	10	10	normal flora	no	no	no	no	no	no	no	no	no	no	no
2111	2454	5842	21.2409	Multipara	no	no	0	no	no	Sectio	Sectio	38.7143	>36+6	3600	>=2500	no	no	yes	no	9	10	10	normal flora	no	no	no	no	no	no	no	no	no	no	no
2112	2455	6092	21.337	Primipara	no	no	0	no	no	Sectio	Sectio	30.8571	[28+0,31+6]	1485	[1000,1500)	yes	no	yes	yes	8	8	9	normal flora	no	no	no	no	no	no	no	no	no	no	no
2115	2458	6950	26.1414	Primipara	no	no	0	no	no	Spontangeburt	Spontangeburt	39.1429	>36+6	3330	>=2500	no	no	yes	no	8	9	10	Intermediate	no	no	no	no	no	no	no	no	yes	no	no
2118	2462	9624	36.906	Multipara	no	no	0	no	no	Sectio	Sectio	37.4286	>36+6	2990	>=2500	no	no	yes	no	8	9	10	normal flora	no	no	no	no	no	no	no	no	no	no	no
2119	2463	9622	25.9602	Multipara	no	yes	10	no	no	Sectio	Sectio	39.5714	>36+6	3120	>=2500	no	no	yes	no	9	10	10	normal flora	no	no	no	no	no	no	no	no	no	no	no
2124	2469	13198	26.5669	Primipara	no	no	0	no	no	VE	VE	38.4286	>36+6	2570	>=2500	no	no	yes	no	8	10	10	normal flora	no	no	no	no	no	no	no	no	no	no	no
2125	2470	13878	18.4681	Primipara	no	yes	3	no	no	Spontangeburt	Spontangeburt	39.4286	>36+6	3434	>=2500	no	no	yes	no	9	10	10	Bacterial vaginosis + Candida	no	no	no	no	no	no	yes	yes	no	no	no
2128	2473	18473	27.6156	Multipara	no	yes	2	no	no	Sectio	Sectio	38	>36+6	2850	>=2500	no	no	yes	no	9	10	10	Bacterial vaginosis	no	no	no	no	no	no	yes	no	no	no	no
2129	2474	18475	35.407	Multipara	no	no	0	no	no	Spontangeburt	Spontangeburt	38.7143	>36+6	3662	>=2500	no	no	yes	no	9	10	10	normal flora	no	no	no	no	no	no	no	no	no	no	no
2133	2478	22524	18.0975	Primipara	no	no	0	no	no	Spontangeburt	Spontangeburt	40	>36+6	3750	>=2500	no	no	yes	no	9	10	10	normal flora	no	no	no	no	no	no	no	no	no	no	no
2135	2480	23336	20.7852	Multipara	no	no	0	no	no	Spontangeburt	Spontangeburt	40.2857	>36+6	4190	>=2500	no	no	yes	no	9	10	10	normal flora	no	no	no	no	no	no	no	no	no	no	no
2145	2490	26735	28.4228	Primipara	no	yes	4	no	no	Sectio	Sectio	39.7143	>36+6	3490	>=2500	no	no	yes	no	9	9	10	Bacterial vaginosis	yes	no	no	no	no	no	yes	no	no	yes	IGDM
2147	2492	27376	19.7529	Multipara	no	no	0	no	no	Spontangeburt	Spontangeburt	40.8571	>36+6	3050	>=2500	no	no	yes	no	9	10	10	normal flora	no	no	no	no	no	no	no	no	no	no	no
2152	2497	12339	33.4084	Multipara	no	yes	5	no	no	Sectio	Sectio	25.7143	[23+0,27+6]	760	[500,1000)	yes	no	yes	yes	8	9	9	Intermediate + Candida	no	no	yes	no	no	no	no	yes	yes	yes	IDDM
2154	2499	6090	33.2684	Multipara	no	yes	20	no	no	Sectio	Sectio	40.8571	>36+6	3160	>=2500	no	no	yes	no	9	10	10	normal flora	yes	no	no	no	no	no	no	no	no	yes	IGDM
2157	2503	9215	17.7104	Primipara	no	no	0	no	no	Spontangeburt	Spontangeburt	39.8571	>36+6	2950	>=2500	no	no	yes	no	9	10	10	normal flora	no	no	no	no	no	no	no	no	no	no	no
2162	2509	24571	19.267	Multipara	no	no	0	no	no	Spontangeburt	Spontangeburt	38.7143	>36+6	3320	>=2500	no	no	yes	no	9	10	10	normal flora	no	no	no	no	no	no	no	no	no	no	no
2163	2510	24825	33.4194	Multipara	no	no	0	no	no	Sectio	Sectio	29	[28+0,31+6]	1010	[1000,1500)	yes	no	yes	yes	9	10	10	normal flora	no	no	no	no	no	no	no	no	no	no	no
2164	2511	26937	18.6795	Multipara	no	no	0	no	no	Spontangeburt	Spontangeburt	38.5714	>36+6	2970	>=2500	no	no	yes	no	9	10	10	Bacterial vaginosis	no	no	no	no	no	no	yes	no	no	no	no
2165	2512	16169	36.9197	Multipara	no	no	0	no	no	Spontangeburt	Spontangeburt	40	>36+6	4260	>=2500	no	no	yes	no	9	10	10	T. vaginalis	yes	no	no	no	no	yes	no	no	no	yes	IGDM
2169	2516	24653	29.0021	Multipara	no	no	0	no	no	Spontangeburt	Spontangeburt	38.5714	>36+6	3170	>=2500	no	no	yes	no	9	10	10	Candida	no	yes	no	no	no	no	no	yes	no	yes	GDM
2172	2519	5339	33.2382	Multipara	no	no	0	no	no	Sectio	Sectio	39	>36+6	2448	[1500,2500)	yes	no	yes	no	9	10	10	Candida	yes	no	no	no	no	no	no	yes	no	yes	IGDM
2176	2524	21210	32.1153	Multipara	no	no	0	no	no	Spontangeburt	Spontangeburt	37.1429	>36+6	2720	>=2500	no	no	yes	no	9	10	10	Bacterial vaginosis	no	no	no	no	no	no	yes	no	no	no	no
2181	2529	2724	18.9485	Primipara	no	yes	1	no	no	Spontangeburt	Spontangeburt	40.2857	>36+6	3550	>=2500	no	no	yes	no	9	10	10	normal flora	no	no	no	no	no	no	no	no	no	no	no
2190	2540	20900	24.5491	Multipara	no	no	0	no	no	Spontangeburt	Spontangeburt	40.2857	>36+6	3190	>=2500	no	no	yes	no	8	10	10	normal flora	no	no	no	no	no	no	no	no	no	no	no
2191	2541	22624	33.2272	Multipara	no	no	0	no	no	Spontangeburt	Spontangeburt	41.2857	>36+6	3630	>=2500	no	no	yes	no	9	10	10	normal flora	no	no	no	no	no	no	no	no	no	no	no
2192	2543	24073	21.9272	Primipara	no	no	0	no	no	Spontangeburt	Spontangeburt	40	>36+6	3390	>=2500	no	no	yes	no	10	10	10	Intermediate + Candida	no	no	no	no	no	no	no	yes	yes	no	no
2193	2544	25738	33.7049	Multipara	no	no	0	no	no	Sectio	Sectio	39.1429	>36+6	3950	>=2500	no	no	yes	no	9	8	9	normal flora	no	yes	no	no	no	no	no	no	no	yes	GDM
2194	2545	27014	26.7261	Multipara	no	no	0	no	no	Sectio	Sectio	37.8571	>36+6	3200	>=2500	no	no	yes	no	9	10	10	normal flora	no	no	no	no	no	no	no	no	no	no	no
2195	2546	28742	32.4228	Multipara	no	no	0	no	no	Spontangeburt	Spontangeburt	38.4286	>36+6	3440	>=2500	no	no	yes	no	9	10	10	normal flora	no	no	no	no	no	no	no	no	no	no	no
2198	2549	20894	29.6664	Multipara	no	yes	10	no	no	Sectio	Sectio	26.8571	[23+0,27+6]	502	[500,1000)	yes	no	yes	yes	8	9	9	Candida	no	no	no	no	no	no	no	yes	no	no	no
2199	2551	16514	32.1592	Multipara	no	no	0	no	no	Spontangeburt	Spontangeburt	41.4286	>36+6	4070	>=2500	no	no	yes	no	9	10	10	Intermediate	no	no	no	no	no	no	no	no	yes	no	no
2203	2557	8395	29.7653	Multipara	no	no	0	no	no	Spontangeburt	Spontangeburt	40.4286	>36+6	3360	>=2500	no	no	yes	no	10	10	10	Candida	no	no	no	no	no	no	no	yes	no	no	no
2209	2563	5433	38.7811	Primipara	no	no	0	no	no	Sectio	Sectio	37.2857	>36+6	3530	>=2500	no	no	yes	no	7	8	8	normal flora	no	no	yes	no	no	no	no	no	no	yes	IDDM
2212	2566	18950	28.1235	Multipara	no	no	0	no	no	Sectio	Sectio	38.4286	>36+6	3590	>=2500	no	no	yes	no	9	10	10	normal flora	no	no	no	no	no	no	no	no	no	no	no
2218	2572	1154	36.9774	Multipara	no	no	0	no	no	Spontangeburt	Spontangeburt	40	>36+6	3780	>=2500	no	no	yes	no	9	10	10	normal flora	no	no	no	no	no	no	no	no	no	no	no
2222	2577	1038	20.9032	Primipara	no	no	0	no	no	Spontangeburt	Spontangeburt	40.2857	>36+6	3260	>=2500	no	no	yes	no	9	10	10	normal flora	no	no	no	no	no	no	no	no	no	no	no
2224	2579	14605	27.72	Primipara	no	no	0	no	no	Spontangeburt	Spontangeburt	41.2857	>36+6	3700	>=2500	no	no	yes	no	9	10	10	normal flora	no	no	no	no	no	no	no	no	no	no	no
2227	2582	20834	31.5388	Multipara	no	no	0	no	no	Spontangeburt	Spontangeburt	40.1429	>36+6	3050	>=2500	no	no	yes	no	9	10	10	normal flora	no	no	no	no	no	no	no	no	no	no	no
2234	2589	5387	35.1901	Primipara	no	no	0	no	no	Spontangeburt	Spontangeburt	39.1429	>36+6	3130	>=2500	no	no	yes	no	9	10	10	normal flora	no	no	no	no	no	no	no	no	no	no	no
2236	2591	11449	29.2382	Primipara	no	no	0	no	no	Spontangeburt	Spontangeburt	40.8571	>36+6	4200	>=2500	no	no	yes	no	8	6	6	normal flora	no	no	no	no	no	no	no	no	no	no	no
2239	2594	9694	38.3363	Multipara	no	no	0	no	no	Spontangeburt	Spontangeburt	40.2857	>36+6	4036	>=2500	no	no	yes	no	8	10	10	normal flora	no	no	no	no	no	no	no	no	no	no	no
2240	2595	16848	39.2038	Primipara	no	no	0	no	no	Sectio	Sectio	41.2857	>36+6	3820	>=2500	no	no	yes	no	9	10	10	normal flora	no	no	no	no	no	no	no	no	no	no	no
2243	2598	13112	32.5628	Multipara	no	yes	10	no	no	Sectio	Sectio	38.1429	>36+6	2320	[1500,2500)	yes	no	yes	no	9	10	10	normal flora	no	no	no	no	no	no	no	no	no	no	no
2247	2602	10163	31.1599	Primipara	no	no	0	no	no	Sectio	Sectio	41.4286	>36+6	4420	>=2500	no	no	yes	no	8	9	10	normal flora	no	no	no	no	no	no	no	no	no	no	no
2252	2608	27410	17.7021	Primipara	no	yes	6	no	no	Sectio	Sectio	39.1429	>36+6	3470	>=2500	no	no	yes	no	9	10	10	normal flora	no	no	no	no	no	no	no	no	no	no	no
2254	2610	26980	30.059	Primipara	no	no	0	no	no	Spontangeburt	Spontangeburt	40.5714	>36+6	4130	>=2500	no	no	yes	no	7	8	9	normal flora	no	no	no	no	no	no	no	no	no	no	no
2266	2623	21272	31.9643	Multipara	no	no	0	no	no	Sectio	Sectio	39.2857	>36+6	3790	>=2500	no	no	yes	no	9	10	10	normal flora	no	no	no	no	no	yes	no	no	no	no	no
2268	2625	8848	40.5353	Multipara	no	no	0	no	no	Spontangeburt	Spontangeburt	40.1429	>36+6	3810	>=2500	no	no	yes	no	9	10	10	normal flora	no	no	no	no	no	no	no	no	no	no	no
2270	2627	27908	31.9369	Multipara	no	no	0	no	no	Sectio	Sectio	38.5714	>36+6	3820	>=2500	no	no	yes	no	9	10	10	normal flora	no	no	no	no	no	no	no	no	no	no	no
2273	2631	15931	24.7522	Primipara	no	no	20	no	no	Spontangeburt	Spontangeburt	39.8571	>36+6	3400	>=2500	no	no	yes	no	9	10	10	Intermediate	no	no	no	no	no	no	no	no	yes	no	no
2280	2639	7835	32.5161	Multipara	no	no	0	no	no	Spontangeburt	Spontangeburt	40.1429	>36+6	4110	>=2500	no	no	yes	no	9	10	10	normal flora	yes	no	no	no	no	no	no	no	no	yes	IGDM
2281	2640	15267	34.0837	Multipara	no	no	0	no	no	Sectio	Sectio	40.1429	>36+6	3520	>=2500	no	no	yes	no	9	10	10	Bacterial vaginosis + Candida	no	no	no	no	no	no	yes	yes	no	no	no
2282	2641	17838	41.8202	Multipara	no	no	0	no	no	Spontangeburt	Spontangeburt	40.1429	>36+6	4280	>=2500	no	no	yes	no	9	10	10	normal flora	no	yes	no	no	no	no	no	no	no	yes	GDM
2287	2647	11677	23.1984	Multipara	no	no	0	no	no	Sectio	Sectio	39.1429	>36+6	3550	>=2500	no	no	yes	no	9	10	10	normal flora	no	no	no	no	no	no	no	no	no	no	no
2294	2655	27684	37.9986	Primipara	no	no	0	no	no	Sectio	Sectio	38.7143	>36+6	4030	>=2500	no	no	yes	no	9	10	10	normal flora	no	no	no	no	no	no	no	no	no	no	no
2297	2658	7085	23.2011	Primipara	no	no	0	no	no	Spontangeburt	Spontangeburt	39.5714	>36+6	3070	>=2500	no	no	yes	no	9	10	10	normal flora	no	no	no	no	no	no	no	no	no	no	no
2300	2662	6772	22.4763	Multipara	no	yes	6	no	no	Spontangeburt	Spontangeburt	40	>36+6	3160	>=2500	no	no	yes	no	9	10	10	Candida	no	no	no	no	no	no	no	yes	no	no	no
2304	2666	15315	20.162	Multipara	no	yes	2	no	no	Spontangeburt	Spontangeburt	36.7143	[32+0,36+6]	2540	>=2500	no	no	yes	yes	9	10	10	normal flora	no	no	no	no	no	no	no	no	no	no	no
2323	2689	18687	30.5504	Primipara	no	no	0	no	no	Sectio	Sectio	25.4286	[23+0,27+6]	422	<500	yes	yes	yes	yes	8	9	9	normal flora	no	no	no	no	no	no	no	no	no	no	no
2327	2693	1703	26.954	Primipara	no	no	0	no	no	Spontangeburt	Spontangeburt	41.1429	>36+6	4430	>=2500	no	no	yes	no	9	10	10	normal flora	no	no	no	no	no	no	no	no	no	no	no
2329	2695	10762	22.5889	Multipara	no	no	0	no	no	Spontangeburt	Spontangeburt	39.8571	>36+6	3310	>=2500	no	no	yes	no	9	10	10	Bacterial vaginosis + Candida	no	no	no	no	no	no	yes	yes	no	no	no
2342	2710	1962	34.7865	Multipara	no	no	0	no	no	Sectio	Sectio	39.1429	>36+6	2835	>=2500	no	no	yes	no	9	10	10	normal flora	no	no	no	no	no	no	no	no	no	no	no
2348	2716	275	31.1956	Multipara	no	no	0	no	no	Sectio	Sectio	38.5714	>36+6	3720	>=2500	no	no	yes	no	9	10	10	Intermediate	yes	no	no	no	no	no	no	no	yes	yes	IGDM
2349	2718	7802	37.6747	Multipara	no	yes	2	no	no	Spontangeburt	Spontangeburt	32	[32+0,36+6]	1555	[1500,2500)	yes	no	yes	yes	8	9	9	normal flora	no	no	no	no	no	no	no	no	no	no	no
2350	2721	19404	34.5175	Multipara	no	no	0	no	no	Spontangeburt	Spontangeburt	35.1429	[32+0,36+6]	2540	>=2500	no	no	yes	yes	9	9	10	normal flora	no	no	no	no	no	no	no	no	no	no	no
2352	2723	21478	34.1057	Multipara	no	no	0	no	no	Spontangeburt	Spontangeburt	41.2857	>36+6	3090	>=2500	no	no	yes	no	9	10	10	normal flora	no	no	no	no	no	no	no	no	no	no	no
2353	2724	17390	32.9856	Multipara	no	no	0	no	no	Spontangeburt	Spontangeburt	38.4286	>36+6	3270	>=2500	no	no	yes	no	10	10	10	normal flora	no	no	no	no	no	no	no	no	no	no	no
2356	2727	16968	43.4949	Multipara	no	no	0	no	no	Spontangeburt	Spontangeburt	38.1429	>36+6	3230	>=2500	no	no	yes	no	9	10	10	normal flora	no	no	no	no	no	no	no	no	no	no	no
2358	2729	10230	30.5148	Multipara	no	no	0	no	no	Sectio	Sectio	38.4286	>36+6	3260	>=2500	no	no	yes	no	9	10	10	Candida	no	no	no	no	no	no	no	yes	no	no	no
2360	2732	11376	39.5141	Multipara	yes	no	0	no	no	Spontangeburt	Spontangeburt	37.8571	>36+6	3940	>=2500	no	no	yes	no	9	10	10	normal flora	no	no	no	no	no	no	no	no	no	no	no
2362	2735	22509	29.6472	Primipara	no	no	0	no	no	Sectio	Sectio	38.4286	>36+6	3420	>=2500	no	no	yes	no	9	10	10	normal flora	no	no	no	no	no	no	no	no	no	no	no
2366	2739	26529	28.0494	Multipara	no	yes	6	no	no	Sectio	Sectio	38.2857	>36+6	2780	>=2500	no	no	yes	no	9	10	10	normal flora	no	no	no	no	no	no	no	no	no	no	no
2377	2751	24365	29.3919	Multipara	no	no	0	no	no	Spontangeburt	Spontangeburt	40.5714	>36+6	3790	>=2500	no	no	yes	no	9	10	10	normal flora	no	no	no	no	no	no	no	no	no	no	no
2380	2754	3699	21.7186	Primipara	no	no	0	no	no	Spontangeburt	Spontangeburt	40.4286	>36+6	2580	>=2500	no	no	yes	no	9	10	10	normal flora	no	no	no	no	no	no	no	no	no	no	no
2396	2774	21617	30.1579	Multipara	no	no	0	no	no	VE	VE	39.1429	>36+6	2955	>=2500	no	no	yes	no	6	9	10	normal flora	no	no	no	no	no	no	no	no	no	no	no
2396	2775	21613	31.7721	Multipara	no	no	0	no	no	Spontangeburt	Spontangeburt	39	>36+6	3155	>=2500	no	no	yes	no	9	10	10	Intermediate	no	no	no	no	no	no	no	no	yes	no	no
2397	2776	3371	33.4715	Multipara	no	no	0	no	no	Spontangeburt	Spontangeburt	40.1429	>36+6	3640	>=2500	no	no	yes	no	9	10	10	normal flora	no	no	no	no	no	no	no	no	no	no	no
2399	2781	10923	24.4997	Multipara	no	no	0	no	no	Sectio	Sectio	39.2857	>36+6	4710	>=2500	no	no	yes	no	9	10	10	normal flora	no	no	no	no	no	no	no	no	no	no	no
2400	2782	20642	25.186	Multipara	no	no	0	no	no	Spontangeburt	Spontangeburt	40	>36+6	2910	>=2500	no	no	yes	no	9	10	10	normal flora	no	no	no	no	no	no	no	no	no	no	no
2400	2783	20637	26.7152	Multipara	no	no	0	no	no	Spontangeburt	Spontangeburt	39.4286	>36+6	2940	>=2500	no	no	yes	no	9	10	10	Intermediate	no	no	no	no	no	no	no	no	yes	no	no
2402	2785	28011	36.4914	Multipara	no	no	0	no	no	Spontangeburt	Spontangeburt	39.8571	>36+6	3990	>=2500	no	no	yes	no	9	10	10	normal flora	no	no	no	no	no	no	no	no	no	no	no
2406	2789	1960	36.8785	Primipara	no	no	0	no	no	Sectio	Sectio	34.8571	[32+0,36+6]	2190	[1500,2500)	yes	no	yes	yes	9	10	10	normal flora	no	no	no	no	no	no	no	no	no	no	no
2410	2793	5319	35.5717	Multipara	no	yes	5	no	no	Spontangeburt	Spontangeburt	38.2857	>36+6	3570	>=2500	no	no	yes	no	9	10	10	normal flora	no	no	no	no	no	no	no	no	no	no	no
2412	2796	245	30.9211	Primipara	no	no	0	no	no	Spontangeburt	Spontangeburt	20.8571	<23+0	350	<500	yes	yes	yes	yes	2	2	1	normal flora	no	no	no	no	no	no	no	no	no	no	no
2414	2799	14474	35.6019	Multipara	no	no	0	no	no	Sectio	Sectio	38.8571	>36+6	3294	>=2500	no	no	yes	no	9	10	10	normal flora	no	no	no	no	no	no	no	no	no	no	no
2417	2802	11897	32.6946	Primipara	no	no	0	no	no	Spontangeburt	Spontangeburt	38.1429	>36+6	2470	[1500,2500)	yes	no	yes	no	9	10	10	normal flora	no	no	no	no	no	no	no	no	no	no	no
2421	2806	24951	37.0185	Primipara	no	yes	15	no	no	Spontangeburt	Spontangeburt	35.8571	[32+0,36+6]	2076	[1500,2500)	yes	no	yes	yes	9	9	10	normal flora	yes	no	no	no	no	no	no	no	no	yes	IGDM
2423	2809	11372	31.8051	Primipara	no	no	0	no	no	Sectio	Sectio	38.5714	>36+6	3300	>=2500	no	no	yes	no	9	10	10	normal flora	no	no	no	no	no	no	no	no	no	no	no
2424	2810	21183	30.4351	Multipara	no	no	0	no	no	Sectio	Sectio	38.1429	>36+6	3070	>=2500	no	no	yes	no	9	9	10	normal flora	no	no	no	no	no	no	no	no	no	no	no
2429	2816	22506	22.8771	Multipara	no	no	0	no	no	Sectio	Sectio	38	>36+6	3670	>=2500	no	no	yes	no	9	10	10	normal flora	no	no	no	no	no	no	no	no	no	no	no
2430	2817	4635	35.4454	Primipara	no	no	0	no	no	Spontangeburt	Spontangeburt	35.2857	[32+0,36+6]	2830	>=2500	no	no	yes	yes	9	10	10	normal flora	no	no	no	no	no	no	no	no	no	no	no
2436	2824	10628	25.6253	Primipara	no	no	0	no	no	VE	VE	39.7143	>36+6	3560	>=2500	no	no	yes	no	9	10	10	normal flora	no	no	no	no	no	no	no	no	no	no	no
2437	2825	13731	24.8593	Multipara	no	no	0	no	no	Sectio	Sectio	36	[32+0,36+6]	2420	[1500,2500)	yes	no	yes	yes	9	10	10	normal flora	no	no	no	no	no	no	no	no	no	no	no
2443	2832	3174	38.534	Primipara	no	no	0	no	no	Sectio	Sectio	40.1429	>36+6	3390	>=2500	no	no	yes	no	9	10	10	normal flora	no	no	no	no	no	no	no	no	no	no	no
2450	2839	3272	44.0494	Primipara	no	no	0	no	no	Spontangeburt	Spontangeburt	35.4286	[32+0,36+6]	2950	>=2500	no	no	yes	yes	8	10	10	normal flora	yes	no	no	no	no	yes	no	no	no	yes	IGDM
2452	2841	12964	38.3995	Multipara	no	no	0	no	no	Sectio	Sectio	38.2857	>36+6	3220	>=2500	no	no	yes	no	9	10	10	Intermediate + Candida	yes	no	no	no	no	no	no	yes	yes	yes	IGDM
2454	2843	3243	22.1579	Primipara	no	no	0	no	no	Spontangeburt	Spontangeburt	37.7143	>36+6	2820	>=2500	no	no	yes	no	9	10	10	normal flora	no	no	no	no	no	no	no	no	no	no	no
2458	2847	7349	34.3445	Multipara	no	no	0	no	no	Spontangeburt	Spontangeburt	40.1429	>36+6	3440	>=2500	no	no	yes	no	9	10	10	Bacterial vaginosis	yes	no	no	yes	no	no	yes	no	no	yes	IGDM
2459	2848	14981	39.3658	Multipara	no	no	0	no	no	Spontangeburt	Spontangeburt	41.2857	>36+6	3195	>=2500	no	no	yes	no	9	10	10	normal flora	no	no	no	no	no	no	no	no	no	no	no
2463	2855	22557	39.5635	Multipara	no	no	0	no	no	Sectio	Sectio	39	>36+6	2989	>=2500	no	no	yes	no	9	10	10	normal flora	no	no	no	no	no	no	no	no	no	no	no
2466	2859	10489	31.7337	Multipara	no	no	0	no	no	Spontangeburt	Spontangeburt	40.8571	>36+6	3840	>=2500	no	no	yes	no	9	10	10	normal flora	no	no	no	no	no	no	no	no	no	no	no
2468	2862	18234	31.5086	Primipara	no	no	0	no	no	Spontangeburt	Spontangeburt	41	>36+6	3570	>=2500	no	no	yes	no	9	10	10	normal flora	no	no	no	no	no	no	no	no	no	no	no
2470	2864	24204	37.0103	Multipara	no	no	0	no	no	Spontangeburt	Spontangeburt	39.1429	>36+6	3138	>=2500	no	no	yes	no	10	10	10	normal flora	no	no	no	no	no	no	no	no	no	no	no
2475	2871	14666	43.2505	Multipara	no	no	0	no	no	Spontangeburt	Spontangeburt	39.8571	>36+6	4080	>=2500	no	no	yes	no	9	10	10	normal flora	no	no	no	no	no	no	no	no	no	no	no
2476	2874	27607	22.2622	Primipara	no	no	0	no	no	Spontangeburt	Spontangeburt	37.7143	>36+6	3070	>=2500	no	no	yes	no	9	10	10	Bacterial vaginosis	no	no	no	no	no	no	yes	no	no	no	no
2480	2878	24393	51.9561	Multipara	no	yes	10	no	no	Sectio	Sectio	37.2857	>36+6	2580	>=2500	no	no	yes	no	9	10	10	normal flora	yes	no	no	no	yes	no	no	no	no	yes	IGDM
2491	2891	19431	28.0302	Multipara	no	yes	10	no	no	Spontangeburt	Spontangeburt	39	>36+6	2890	>=2500	no	no	yes	no	9	10	10	normal flora	no	no	no	no	no	no	no	no	no	no	no
2492	2892	20875	34.8854	Multipara	no	no	0	no	no	Sectio	Sectio	38	>36+6	3160	>=2500	no	no	yes	no	8	8	9	normal flora	yes	no	no	no	no	no	no	no	no	yes	IGDM
2496	2897	970	38.4269	Multipara	no	no	0	no	no	Spontangeburt	Spontangeburt	39.7143	>36+6	3840	>=2500	no	no	yes	no	9	10	10	normal flora	no	yes	no	no	no	no	no	no	no	yes	GDM
2500	2901	967	38.6108	Multipara	no	no	0	no	no	Spontangeburt	Spontangeburt	41.4286	>36+6	3480	>=2500	no	no	yes	no	9	10	10	normal flora	no	no	no	no	no	no	no	no	no	no	no
2504	2906	9453	34.1881	Multipara	no	no	0	no	no	Spontangeburt	Spontangeburt	40	>36+6	3280	>=2500	no	no	yes	no	9	10	10	normal flora	no	no	no	no	no	no	no	no	no	no	no
2507	2909	10979	33.3892	Primipara	no	no	0	no	no	Spontangeburt	Spontangeburt	33.1429	[32+0,36+6]	1920	[1500,2500)	yes	no	yes	yes	8	9	9	normal flora	no	no	no	no	no	no	no	no	no	no	no
2508	2910	18559	26.4983	Primipara	no	no	0	no	no	Sectio	Sectio	38.2857	>36+6	3240	>=2500	no	no	yes	no	9	10	10	normal flora	no	no	no	no	no	no	no	no	no	no	no
2509	2911	12905	29.9602	Primipara	no	no	0	no	no	Spontangeburt	Spontangeburt	39.8571	>36+6	3420	>=2500	no	no	yes	no	9	10	10	normal flora	no	no	no	no	no	no	no	no	no	no	no
2510	2912	9427	36.14	Multipara	no	yes	5	no	no	Spontangeburt	Spontangeburt	38.1429	>36+6	3420	>=2500	no	no	yes	no	9	10	10	normal flora	no	no	yes	no	no	no	no	no	no	yes	IDDM
2511	2914	15534	41.3288	Primipara	no	no	0	no	no	Sectio	Sectio	40.4286	>36+6	3530	>=2500	no	no	yes	no	9	10	10	normal flora	no	no	no	no	no	no	no	no	no	no	no
2521	2925	25641	28.1071	Primipara	no	no	0	no	no	Spontangeburt	Spontangeburt	39.7143	>36+6	3370	>=2500	no	no	yes	no	9	10	10	Intermediate	yes	no	no	no	no	no	no	no	yes	yes	IGDM
2529	2933	11821	45.2601	Primipara	no	no	0	no	no	Sectio	Sectio	39	>36+6	3420	>=2500	no	no	yes	no	9	10	10	Bacterial vaginosis	yes	no	no	no	no	no	yes	no	no	yes	IGDM
2530	2934	16462	23.9067	Multipara	no	yes	10	no	no	Spontangeburt	Spontangeburt	40.7143	>36+6	2930	>=2500	no	no	yes	no	10	10	10	normal flora	no	no	no	no	no	no	no	no	no	no	no
2532	2936	10534	45.6472	Primipara	no	no	0	no	no	Sectio	Sectio	28.1429	[28+0,31+6]	926	[500,1000)	yes	no	yes	yes	8	9	9	normal flora	no	no	no	no	no	no	no	no	no	no	no
2534	2938	1594	36.8868	Multipara	no	no	0	no	no	Spontangeburt	Spontangeburt	40.2857	>36+6	3990	>=2500	no	no	yes	no	9	10	10	Candida	no	no	no	no	no	no	no	yes	no	no	no
2539	2944	24225	32.6781	Primipara	no	no	0	no	no	VE	VE	38.7143	>36+6	3480	>=2500	no	no	yes	no	9	10	10	normal flora	no	no	no	no	no	no	no	no	no	no	no
2546	2955	16809	29.1531	Multipara	no	yes	8	no	no	Spontangeburt	Spontangeburt	38.8571	>36+6	3540	>=2500	no	no	yes	no	9	10	10	normal flora	no	no	no	no	no	no	no	no	no	no	no
2547	2956	27958	24.3487	Primipara	no	no	0	no	no	Spontangeburt	Spontangeburt	38.1429	>36+6	2980	>=2500	no	no	yes	no	9	10	10	Candida	no	no	no	no	no	no	no	yes	no	no	no
2548	2959	24569	32.3047	Primipara	no	no	0	no	no	Sectio	Sectio	39.4286	>36+6	3478	>=2500	no	no	yes	no	7	9	10	normal flora	no	no	no	no	no	no	no	no	no	no	no
2551	2963	21864	22.048	Multipara	no	no	0	no	no	Spontangeburt	Spontangeburt	33.4286	[32+0,36+6]	2070	[1500,2500)	yes	no	yes	yes	9	10	10	normal flora	no	no	no	no	no	no	no	no	no	no	no
2552	2964	4315	29.6774	Multipara	no	no	0	no	no	Spontangeburt	Spontangeburt	38.5714	>36+6	2490	[1500,2500)	yes	no	yes	no	9	10	10	Bacterial vaginosis	no	no	no	no	no	no	yes	no	no	no	no
2553	2965	6597	22.9293	Primipara	no	no	0	no	no	Sectio	Sectio	38.4286	>36+6	3140	>=2500	no	no	yes	no	9	10	10	normal flora	no	no	no	no	no	no	no	no	no	no	no
2554	2966	10520	34.5422	Primipara	no	no	0	no	no	Spontangeburt	Spontangeburt	40.1429	>36+6	3150	>=2500	no	no	yes	no	9	10	10	normal flora	no	no	no	no	no	no	no	no	no	no	no
2554	2967	10525	33.2052	Multipara	no	no	0	no	no	Spontangeburt	Spontangeburt	40	>36+6	3410	>=2500	no	no	yes	no	9	10	10	Intermediate	no	no	no	no	no	no	no	no	yes	no	no
2563	2976	2720	26.792	Multipara	no	yes	2	no	no	Sectio	Sectio	39	>36+6	3170	>=2500	no	no	yes	no	9	10	10	normal flora	yes	no	no	no	no	yes	no	no	no	yes	IGDM
2566	2979	20083	28.7632	Multipara	no	no	0	no	no	Sectio	Sectio	38.8571	>36+6	4106	>=2500	no	no	yes	no	9	10	10	Intermediate	yes	no	no	no	no	no	no	no	yes	yes	IGDM
2569	2982	9732	27.1489	Multipara	no	no	0	no	no	Spontangeburt	Spontangeburt	40.4286	>36+6	3410	>=2500	no	no	yes	no	9	10	10	normal flora	no	no	no	no	no	no	no	no	no	no	no
2573	2986	18084	35.6239	Primipara	no	no	0	no	no	Sectio	Sectio	40.4286	>36+6	5190	>=2500	no	no	yes	no	9	10	10	normal flora	yes	no	no	no	no	no	no	no	no	yes	IGDM
2574	2987	23695	27.2533	Primipara	no	no	0	no	no	Sectio	Sectio	37.7143	>36+6	3030	>=2500	no	no	yes	no	9	10	10	Candida	no	no	no	no	no	no	no	yes	no	no	no
2582	2997	11141	31.3164	Multipara	no	no	0	no	no	Spontangeburt	Spontangeburt	40.8571	>36+6	4420	>=2500	no	no	yes	no	10	10	10	normal flora	no	no	no	no	no	no	no	no	no	no	no
2584	2999	8763	28.4914	Multipara	no	no	0	no	no	Spontangeburt	Spontangeburt	39.5714	>36+6	2800	>=2500	no	no	yes	no	9	10	10	normal flora	no	no	no	no	no	no	no	no	no	no	no
2591	3006	27178	38.9211	Primipara	no	yes	7	no	no	VE	VE	39.2857	>36+6	2780	>=2500	no	no	yes	no	9	10	10	normal flora	no	no	no	no	no	no	no	no	no	no	no
2600	3016	21418	24.9334	Multipara	no	no	0	no	no	Sectio	Sectio	38.2857	>36+6	2900	>=2500	no	no	yes	no	9	10	10	normal flora	no	yes	no	no	no	no	no	no	no	yes	GDM
2603	3019	29024	34.1771	Multipara	no	no	0	no	no	Spontangeburt	Spontangeburt	39.7143	>36+6	3680	>=2500	no	no	yes	no	9	10	10	normal flora	no	no	no	no	no	no	no	no	no	no	no
2604	3020	8134	23.8408	Primipara	no	yes	4	no	no	VE	VE	38.1429	>36+6	3042	>=2500	no	no	yes	no	7	10	10	normal flora	yes	no	no	no	no	no	no	no	no	yes	IGDM
2610	3027	20422	21.455	Multipara	no	no	0	no	no	Sectio	Sectio	40.2857	>36+6	3890	>=2500	no	no	yes	no	10	10	10	normal flora	yes	no	no	no	no	no	no	no	no	yes	IGDM
2614	3031	844	28.1373	Multipara	no	no	0	no	no	Spontangeburt	Spontangeburt	41.2857	>36+6	3990	>=2500	no	no	yes	no	9	10	10	normal flora	no	no	no	no	no	no	no	no	no	no	no
2622	3039	22533	38.1963	Multipara	no	no	0	no	no	Sectio	Sectio	38	>36+6	2760	>=2500	no	no	yes	no	8	9	9	normal flora	no	yes	no	no	no	no	no	no	no	yes	GDM
2623	3040	23995	23.1489	Multipara	no	no	0	no	no	Spontangeburt	Spontangeburt	39.4286	>36+6	3660	>=2500	no	no	yes	no	9	10	10	normal flora	no	no	no	no	no	no	no	no	no	no	no
2626	3043	20830	27.4949	Multipara	no	yes	6	no	no	Spontangeburt	Spontangeburt	39.1429	>36+6	2750	>=2500	no	no	yes	no	9	10	10	normal flora	no	no	no	no	no	no	no	no	no	no	no
2629	3046	7833	32.5738	Multipara	no	no	0	no	no	Sectio	Sectio	38	>36+6	3480	>=2500	no	no	yes	no	9	10	10	normal flora	no	no	no	no	no	no	no	no	no	no	no
2634	3051	20474	27.2807	Primipara	no	no	0	no	no	Spontangeburt	Spontangeburt	39.5714	>36+6	3230	>=2500	no	no	yes	no	9	10	10	Candida	no	no	no	no	no	no	no	yes	no	no	no
2637	3055	14510	36.2196	Multipara	no	no	0	no	no	Sectio	Sectio	37.1429	>36+6	3240	>=2500	no	no	yes	no	8	9	9	normal flora	no	no	no	no	no	no	no	no	no	no	no
2642	3061	846	27.6788	Multipara	no	no	0	no	no	Sectio	Sectio	38.7143	>36+6	3700	>=2500	no	no	yes	no	9	10	10	Candida	no	no	no	no	no	no	no	yes	no	no	no
2644	3064	24568	27.7529	Primipara	no	no	0	no	no	Sectio	Sectio	39.2857	>36+6	3290	>=2500	no	no	yes	no	9	10	10	normal flora	yes	no	no	yes	yes	no	no	no	no	yes	IGDM
2648	3069	9038	30.6054	Multipara	no	no	0	no	no	Sectio	Sectio	37	>36+6	2860	>=2500	no	no	yes	no	9	10	10	Bacterial vaginosis	no	no	no	no	no	no	yes	no	no	no	no
2653	3075	14004	38.4763	Primipara	yes	no	0	no	no	Sectio	Sectio	35.1429	[32+0,36+6]	2920	>=2500	no	no	yes	yes	9	10	10	Intermediate + Candida	no	no	no	no	no	no	no	yes	yes	no	no
2657	3079	1057	33.0323	Multipara	no	no	0	no	no	VE	VE	39.7143	>36+6	4290	>=2500	no	no	yes	no	9	10	10	normal flora	no	no	no	no	no	no	no	no	no	no	no
2658	3080	8593	18.8113	Primipara	no	no	0	no	no	Spontangeburt	Spontangeburt	40	>36+6	3320	>=2500	no	no	yes	no	9	10	10	normal flora	no	no	no	no	no	no	no	no	no	no	no
2659	3081	18591	20.755	Primipara	no	no	0	no	no	Spontangeburt	Spontangeburt	40	>36+6	2660	>=2500	no	no	yes	no	9	10	10	normal flora	no	no	no	no	no	no	no	no	no	no	no
2666	3088	4716	21.1778	Primipara	no	no	0	no	no	Spontangeburt	Spontangeburt	39.7143	>36+6	2700	>=2500	no	no	yes	no	9	10	10	Candida	no	no	no	no	no	no	no	yes	no	no	no
2669	3091	19201	17.2327	Primipara	no	no	0	no	no	Spontangeburt	Spontangeburt	40.1429	>36+6	3610	>=2500	no	no	yes	no	9	10	10	normal flora	no	no	no	no	no	no	no	no	no	no	no
2671	3093	17577	40.6809	Primipara	yes	no	0	no	no	Spontangeburt	Spontangeburt	39.4286	>36+6	3290	>=2500	no	no	yes	no	9	10	10	normal flora	no	yes	no	no	no	no	no	no	no	yes	GDM
2680	3102	7916	33.0899	Primipara	yes	no	0	no	no	Sectio	Sectio	38.4286	>36+6	3210	>=2500	no	no	yes	no	6	9	9	normal flora	no	no	no	no	no	no	no	no	no	no	no
2686	3108	18848	35.6294	Multipara	no	no	0	no	no	Spontangeburt	Spontangeburt	41.1429	>36+6	3330	>=2500	no	no	yes	no	9	10	10	Intermediate	no	no	no	no	no	no	no	no	yes	no	no
2687	3110	16801	32.5957	Multipara	no	no	0	no	no	Spontangeburt	Spontangeburt	38.7143	>36+6	2730	>=2500	no	no	yes	no	9	10	10	Bacterial vaginosis	no	no	no	no	no	no	yes	no	no	no	no
2688	3111	28358	31.3164	Primipara	no	no	0	no	no	Sectio	Sectio	40.7143	>36+6	4270	>=2500	no	no	yes	no	9	10	10	normal flora	no	no	no	no	no	no	no	no	no	no	no
2690	3113	24231	37.7296	Multipara	no	no	0	no	no	Sectio	Sectio	38.8571	>36+6	3090	>=2500	no	no	yes	no	9	9	10	normal flora	no	no	no	no	no	no	no	no	no	no	no
2691	3116	28406	26.1688	Primipara	no	no	0	no	no	Spontangeburt	Spontangeburt	40.8571	>36+6	3260	>=2500	no	no	yes	no	9	10	10	normal flora	no	no	no	no	no	no	no	no	no	no	no
2691	3117	28401	28.7852	Multipara	no	no	0	no	no	Spontangeburt	Spontangeburt	40.7143	>36+6	3480	>=2500	no	no	yes	no	9	10	10	normal flora	no	no	no	no	no	no	no	no	no	no	no
2697	3123	14790	33.6884	Multipara	no	no	0	no	no	Akutsectio	Sectio	39	>36+6	3820	>=2500	no	no	yes	no	9	10	10	Bacterial vaginosis	no	no	yes	no	no	no	yes	no	no	yes	IDDM
2699	3126	20926	36.9362	Multipara	no	no	0	no	no	Sectio	Sectio	40.4286	>36+6	2990	>=2500	no	no	yes	no	9	10	10	normal flora	no	no	no	no	no	no	no	no	no	no	no
2701	3128	21669	38.0453	Multipara	no	no	0	no	no	Sectio	Sectio	40.1429	>36+6	3155	>=2500	no	no	yes	no	9	10	10	normal flora	yes	no	no	no	no	no	no	no	no	yes	IGDM
2707	3134	1243	26.2073	Multipara	no	no	0	no	no	Spontangeburt	Spontangeburt	41	>36+6	3500	>=2500	no	no	yes	no	9	10	10	Intermediate	no	no	no	no	no	no	no	no	yes	no	no
2708	3136	8885	33.0185	Multipara	no	no	0	no	no	Sectio	Sectio	38.2857	>36+6	3350	>=2500	no	no	yes	no	5	8	10	Intermediate	no	no	no	no	no	no	no	no	yes	no	no
2709	3137	1593	24.906	Multipara	no	no	0	no	no	Sectio	Sectio	37.7143	>36+6	2900	>=2500	no	no	yes	no	8	9	10	normal flora	no	no	no	no	no	no	no	no	no	no	no
2715	3143	23510	38.8579	Multipara	no	no	0	no	no	Akutsectio	Sectio	41.4286	>36+6	3550	>=2500	no	no	yes	no	7	9	10	normal flora	no	no	no	no	no	no	no	no	no	no	no
2729	3160	20299	35.1352	Multipara	no	yes	1	no	no	Sectio	Sectio	25.5714	[23+0,27+6]	995	[500,1000)	yes	no	yes	yes	7	8	9	Intermediate	no	no	no	no	no	no	no	no	yes	no	no
2737	3170	22612	33.4798	Primipara	no	no	0	no	no	Sectio	Sectio	40.8571	>36+6	3770	>=2500	no	no	yes	no	9	10	10	normal flora	no	no	no	no	no	no	no	no	no	no	no
2740	3173	4520	40.9444	Primipara	yes	no	0	no	no	Spontangeburt	Spontangeburt	39.2857	>36+6	3180	>=2500	no	no	yes	no	9	10	10	normal flora	no	no	no	no	no	no	no	no	no	no	no
2740	3174	4517	42.0535	Multipara	yes	no	0	no	no	Spontangeburt	Spontangeburt	36.7143	[32+0,36+6]	3100	>=2500	no	no	yes	yes	9	10	10	Intermediate	no	no	no	no	no	no	no	no	yes	no	no
2745	3180	18610	42.7097	Multipara	no	no	0	no	no	Sectio	Sectio	39	>36+6	2920	>=2500	no	no	yes	no	8	9	10	normal flora	no	no	no	no	no	no	no	no	no	no	no
2747	3182	18703	18.3747	Primipara	no	no	0	no	no	Spontangeburt	Spontangeburt	41.1429	>36+6	4080	>=2500	no	no	yes	no	7	8	8	Bacterial vaginosis	no	no	no	no	no	no	yes	no	no	no	no
2764	3201	7310	28	Multipara	no	yes	10	no	no	Sectio	Sectio	38	>36+6	3230	>=2500	no	no	yes	no	9	10	10	normal flora	no	no	no	no	no	no	no	no	no	no	no
2769	3207	2498	33.0872	Multipara	yes	no	0	no	no	Spontangeburt	Spontangeburt	40	>36+6	3540	>=2500	no	no	yes	no	9	10	10	normal flora	no	no	no	no	no	no	no	no	no	no	no
2778	3218	5078	31.2395	Primipara	no	no	0	no	no	Spontangeburt	Spontangeburt	39.4286	>36+6	3580	>=2500	no	no	yes	no	9	10	10	normal flora	no	no	no	no	no	no	no	no	no	no	no
2779	3219	26205	38.1441	Multipara	no	no	0	no	no	Sectio	Sectio	39.8571	>36+6	3250	>=2500	no	no	yes	no	9	10	10	Intermediate	no	yes	no	no	no	yes	no	no	yes	yes	GDM
2781	3221	6388	31.5415	Multipara	no	no	0	no	no	Spontangeburt	Spontangeburt	39	>36+6	3460	>=2500	no	no	yes	no	9	10	10	normal flora	no	no	no	no	no	no	no	no	no	no	no
2805	3247	16797	37.8916	Primipara	no	no	0	no	no	Sectio	Sectio	41.7143	>36+6	3410	>=2500	no	no	yes	no	9	10	10	normal flora	no	no	no	no	no	no	no	no	no	no	no
2810	3252	19775	30.8717	Multipara	no	yes	10	no	no	Sectio	Sectio	38.4286	>36+6	3790	>=2500	no	no	yes	no	9	10	10	normal flora	yes	no	no	no	no	no	no	no	no	yes	IGDM
2813	3255	25569	30.4132	Primipara	no	no	0	no	no	Sectio	Sectio	23.5714	<23+0	660	[500,1000)	yes	no	yes	yes	7	9	9	normal flora	no	no	no	no	no	no	no	no	no	no	no
2828	3271	6947	35.9808	Multipara	no	no	0	no	no	Sectio	Sectio	38.5714	>36+6	3618	>=2500	no	no	yes	no	7	8	9	normal flora	no	no	no	no	no	no	no	no	no	no	no
2829	3272	27831	35.0721	Primipara	no	no	0	no	no	Akutsectio	Sectio	39.7143	>36+6	3690	>=2500	no	no	yes	no	9	10	10	normal flora	no	no	no	no	no	no	no	no	no	no	no
2831	3274	19581	32.3349	Multipara	no	no	0	no	no	Sectio	Sectio	38.8571	>36+6	3800	>=2500	no	no	yes	no	10	10	10	normal flora	no	no	no	no	no	no	no	no	no	no	no
2838	3282	3697	39.127	Multipara	no	yes	3	no	no	Spontangeburt	Spontangeburt	40.2857	>36+6	3030	>=2500	no	no	yes	no	9	9	10	normal flora	no	no	no	no	no	no	no	no	no	no	no
2844	3288	24274	31.7117	Multipara	no	no	0	no	no	Spontangeburt	Spontangeburt	39.2857	>36+6	3414	>=2500	no	no	yes	no	9	10	10	Intermediate	no	yes	no	no	no	no	no	no	yes	yes	GDM
2848	3292	25964	32.3898	Primipara	no	no	0	no	no	Spontangeburt	Spontangeburt	38.5714	>36+6	3330	>=2500	no	no	yes	no	10	10	10	normal flora	no	no	no	no	no	no	no	no	no	no	no
2848	3293	25968	30.9623	Multipara	no	no	0	no	no	Spontangeburt	Spontangeburt	38.7143	>36+6	3370	>=2500	no	no	yes	no	9	10	10	normal flora	no	no	no	no	no	no	no	no	no	no	no
2848	3294	25960	33.7708	Multipara	no	no	0	no	no	Spontangeburt	Spontangeburt	40	>36+6	3460	>=2500	no	no	yes	no	9	10	10	normal flora	no	no	no	no	no	no	no	no	no	no	no
2853	3300	3170	24.4475	Primipara	no	no	0	no	no	Spontangeburt	Spontangeburt	40.5714	>36+6	3860	>=2500	no	no	yes	no	9	10	10	normal flora	no	no	no	no	no	no	no	no	no	no	no
2854	3301	23084	33.8119	Primipara	no	no	0	no	no	Spontangeburt	Spontangeburt	38.7143	>36+6	3260	>=2500	no	no	yes	no	10	10	10	normal flora	no	no	no	no	no	no	no	no	no	no	no
2857	3304	26918	30.5395	Multipara	no	yes	8	no	no	Spontangeburt	Spontangeburt	40.1429	>36+6	3150	>=2500	no	no	yes	no	9	10	10	normal flora	no	no	no	no	no	no	no	no	no	no	no
2858	3305	21958	21.3727	Primipara	no	yes	10	no	no	Sectio	Sectio	40.1429	>36+6	3470	>=2500	no	no	yes	no	9	10	10	normal flora	no	no	no	no	no	no	no	no	no	no	no
2863	3310	20893	31.2972	Primipara	no	no	0	no	no	Sectio	Sectio	38.4286	>36+6	2830	>=2500	no	no	yes	no	9	9	10	Intermediate	no	no	no	no	no	no	no	no	yes	no	no
2866	3315	5279	37.4852	Multipara	no	no	0	no	no	Sectio	Sectio	37.8571	>36+6	2880	>=2500	no	no	yes	no	9	10	10	normal flora	no	no	no	no	no	no	no	no	no	no	no
2867	3316	18458	27.267	Primipara	no	no	0	no	no	Sectio	Sectio	38.2857	>36+6	3160	>=2500	no	no	yes	no	9	10	10	normal flora	no	no	no	no	no	no	no	no	no	no	no
2868	3318	29086	33.9931	Primipara	no	no	0	no	no	Sectio	Sectio	38.5714	>36+6	2980	>=2500	no	no	yes	no	10	10	10	normal flora	no	no	no	no	no	no	no	no	no	no	no
2868	3319	29089	31.4811	Multipara	no	no	0	no	no	Sectio	Sectio	39.2857	>36+6	1750	[1500,2500)	yes	no	yes	no	9	10	10	normal flora	no	no	no	no	no	no	no	no	no	no	no
2872	3323	657	32.6452	Multipara	no	no	0	no	no	Sectio	Sectio	38.4286	>36+6	3470	>=2500	no	no	yes	no	8	10	10	normal flora	no	no	no	no	no	no	no	no	no	no	no
2873	3324	23081	38.4846	Primipara	no	yes	10	no	no	Sectio	Sectio	38.2857	>36+6	2890	>=2500	no	no	yes	no	9	10	10	normal flora	no	no	no	no	no	no	no	no	no	no	no
2875	3326	11371	36.8675	Multipara	yes	no	0	no	no	Spontangeburt	Spontangeburt	21.2857	<23+0	405	<500	yes	yes	yes	yes	1	1	1	normal flora	no	no	no	no	no	no	no	no	no	no	no
2883	3335	4546	25.164	Primipara	no	no	0	no	no	Spontangeburt	Spontangeburt	40.1429	>36+6	2840	>=2500	no	no	yes	no	8	10	10	normal flora	no	no	no	no	no	no	no	no	no	no	no
2884	3336	3167	30.9623	Multipara	yes	no	0	no	no	Spontangeburt	Spontangeburt	38.5714	>36+6	2960	>=2500	no	no	yes	no	10	10	10	normal flora	no	no	no	no	no	no	no	no	no	no	no
2885	3337	1591	30.3308	Multipara	no	yes	7	no	no	Sectio	Sectio	38.8571	>36+6	2820	>=2500	no	no	yes	no	9	10	10	Intermediate	no	no	no	no	no	no	no	no	yes	no	no
2892	3344	28994	31.9945	Multipara	no	no	0	no	no	Spontangeburt	Spontangeburt	38.7143	>36+6	3330	>=2500	no	no	yes	no	9	10	10	normal flora	no	no	no	no	no	no	no	no	no	no	no
2894	3346	18455	33.6582	Multipara	no	no	0	no	no	Spontangeburt	Spontangeburt	40.2857	>36+6	3630	>=2500	no	no	yes	no	9	10	10	normal flora	no	no	no	no	no	no	no	no	no	no	no
2896	3348	23079	35.7062	Multipara	no	yes	15	no	no	Sectio	Sectio	36.2857	[32+0,36+6]	2459	[1500,2500)	yes	no	yes	yes	7	9	10	Bacterial vaginosis + Candida	no	no	no	no	no	no	yes	yes	no	no	no
2898	3350	25958	31.1297	Multipara	yes	no	0	no	no	Spontangeburt	Spontangeburt	39.2857	>36+6	3480	>=2500	no	no	yes	no	9	10	10	Candida	no	no	no	no	no	no	no	yes	no	no	no
2902	3354	24560	26.7673	Primipara	no	no	0	no	no	Sectio	Sectio	39.7143	>36+6	3500	>=2500	no	no	yes	no	9	10	10	normal flora	no	no	no	no	no	no	no	no	no	no	no
2905	3357	3297	28.3679	Primipara	no	no	0	no	no	Sectio	Sectio	37.5714	>36+6	3406	>=2500	no	no	yes	no	8	9	10	Bacterial vaginosis	no	no	no	no	no	no	yes	no	no	no	no
2911	3363	26060	35.3795	Primipara	no	no	0	no	no	Sectio	Sectio	38.8571	>36+6	2370	[1500,2500)	yes	no	yes	no	9	10	10	normal flora	no	no	no	no	no	no	no	no	no	no	no
2912	3364	240	41.5429	Multipara	no	no	0	no	no	Sectio	Sectio	40.4286	>36+6	3440	>=2500	no	no	yes	no	9	10	10	normal flora	no	no	no	no	no	no	no	no	no	no	no
2913	3365	432	38.3638	Multipara	no	no	0	no	no	Sectio	Sectio	40.5714	>36+6	3840	>=2500	no	no	yes	no	9	10	10	normal flora	no	no	no	no	no	no	no	no	no	no	no
2914	3366	1466	32.5793	Primipara	no	no	0	no	no	Sectio	Sectio	38	>36+6	3070	>=2500	no	no	yes	no	9	10	10	normal flora	no	no	no	no	no	no	no	no	no	no	no
2914	3367	1463	34.1441	Multipara	no	no	0	no	no	Sectio	Sectio	40.5714	>36+6	3710	>=2500	no	no	yes	no	10	10	10	normal flora	yes	no	no	no	no	no	no	no	no	yes	IGDM
2915	3368	2496	28.8511	Primipara	no	no	0	no	no	Sectio	Sectio	38.5714	>36+6	2870	>=2500	no	no	yes	no	9	10	10	normal flora	no	no	no	no	no	no	no	no	no	no	no
2921	3375	15529	29.617	Multipara	no	no	0	no	no	Spontangeburt	Spontangeburt	40	>36+6	3640	>=2500	no	no	yes	no	9	10	10	normal flora	no	yes	no	no	no	no	no	no	no	yes	GDM
2927	3382	11528	31.0144	Primipara	yes	no	0	no	no	Spontangeburt	Spontangeburt	39.8571	>36+6	2850	>=2500	no	no	yes	no	9	10	10	normal flora	no	no	no	no	no	no	no	no	no	no	no
2929	3384	8389	37.7598	Multipara	yes	no	0	no	no	Sectio	Sectio	37	>36+6	3745	>=2500	no	no	yes	no	8	9	9	normal flora	no	no	no	no	no	no	no	no	no	no	no
2933	3388	24374	37.4852	Primipara	no	no	0	no	no	Spontangeburt	Spontangeburt	41	>36+6	3450	>=2500	no	no	yes	no	9	10	10	normal flora	no	no	no	no	no	no	no	no	no	no	no
2944	3401	15835	35.2038	Primipara	yes	no	0	no	no	Spontangeburt	Spontangeburt	38	>36+6	3490	>=2500	no	no	yes	no	9	10	10	Candida	no	no	no	no	no	no	no	yes	no	no	no
2947	3404	23072	38.1469	Primipara	no	no	0	no	no	Sectio	Sectio	40.5714	>36+6	3250	>=2500	no	no	yes	no	9	10	10	normal flora	no	no	no	no	no	no	no	no	no	no	no
2948	3405	11235	30.4296	Primipara	no	no	0	no	no	Spontangeburt	Spontangeburt	40.8571	>36+6	2640	>=2500	no	no	yes	no	9	10	10	normal flora	no	no	no	no	no	no	no	no	no	no	no
2950	3407	19942	35.4152	Primipara	yes	no	0	no	no	Spontangeburt	Spontangeburt	40.8571	>36+6	3120	>=2500	no	no	yes	no	9	10	10	normal flora	no	no	no	no	no	no	no	no	no	no	no
2951	3408	21787	37.3205	Multipara	no	no	0	no	no	Spontangeburt	Spontangeburt	40.2857	>36+6	3160	>=2500	no	no	yes	no	9	10	10	Candida	no	no	no	no	no	no	no	yes	no	no	no
2952	3409	14195	43.4043	Multipara	no	no	0	no	no	Spontangeburt	Spontangeburt	23.2857	<23+0	552	[500,1000)	yes	no	yes	yes	1	1	1	Intermediate + Candida	no	yes	no	no	no	no	no	yes	yes	yes	GDM
2962	3419	8665	25.315	Multipara	no	no	0	no	no	Spontangeburt	Spontangeburt	40.1429	>36+6	3590	>=2500	no	no	yes	no	9	10	10	Candida	no	no	no	no	no	no	no	yes	no	no	no
2968	3426	7357	30.0426	Multipara	no	no	0	no	no	Spontangeburt	Spontangeburt	40.2857	>36+6	3750	>=2500	no	no	yes	no	9	10	10	normal flora	no	no	no	no	no	no	no	no	no	no	no
2971	3431	23629	21.7049	Multipara	no	no	0	no	no	Sectio	Sectio	38.4286	>36+6	3770	>=2500	no	no	yes	no	9	10	10	normal flora	no	no	no	no	no	no	no	no	no	no	no
2973	3433	14351	29.304	Primipara	no	no	0	no	no	Sectio	Sectio	38	>36+6	3060	>=2500	no	no	yes	no	9	10	10	Candida	no	no	no	no	no	no	no	yes	no	no	no
2982	3443	1699	24.6644	Primipara	no	yes	2	no	no	VE	VE	40	>36+6	4000	>=2500	no	no	yes	no	9	10	10	Candida	no	no	no	no	no	no	no	yes	no	no	no
2987	3448	165	39.3713	Primipara	no	no	0	no	no	Akutsectio	Sectio	39.7143	>36+6	3340	>=2500	no	no	yes	no	9	10	10	normal flora	no	no	no	no	no	no	no	no	no	no	no
2988	3449	1457	34.9705	Primipara	yes	no	0	no	no	Spontangeburt	Spontangeburt	38.5714	>36+6	3370	>=2500	no	no	yes	no	9	10	10	Candida	no	no	no	no	no	no	no	yes	no	no	no
2989	3450	22499	22.7069	Multipara	no	yes	40	no	no	Spontangeburt	Spontangeburt	22.2857	<23+0	553	[500,1000)	yes	no	yes	yes	2	1	1	normal flora	no	no	no	no	no	no	no	no	no	no	no
2992	3453	12668	29.1668	Primipara	no	no	0	no	no	Sectio	Sectio	41.1429	>36+6	3830	>=2500	no	no	yes	no	2	8	8	Bacterial vaginosis	no	yes	no	no	no	no	yes	no	no	yes	GDM
2994	3455	12869	38.825	Multipara	no	no	0	no	no	Sectio	Sectio	39	>36+6	3050	>=2500	no	no	yes	no	9	10	10	normal flora	no	no	no	no	no	no	no	no	no	no	no
2995	3456	26998	28.129	Primipara	no	no	0	no	no	Sectio	Sectio	38.1429	>36+6	2830	>=2500	no	no	yes	no	8	8	9	normal flora	no	no	no	no	no	no	no	no	no	no	no
2999	3461	5413	38.2237	Multipara	no	yes	10	no	no	Sectio	Sectio	32.7143	[32+0,36+6]	2080	[1500,2500)	yes	no	yes	yes	8	9	9	Intermediate + Candida	no	no	no	no	no	no	no	yes	yes	no	no
3000	3462	20033	29.4139	Multipara	no	no	0	no	no	Sectio	Sectio	38.4286	>36+6	3220	>=2500	no	no	yes	no	9	10	10	normal flora	no	no	no	no	no	no	no	no	no	no	no
3006	3469	26062	23.8518	Primipara	no	no	0	no	no	Sectio	Sectio	38.5714	>36+6	3280	>=2500	no	no	yes	no	9	10	10	normal flora	no	no	no	no	no	no	no	no	no	no	no
3010	3473	14947	37.3342	Multipara	no	yes	10	no	no	Spontangeburt	Spontangeburt	40.4286	>36+6	3630	>=2500	no	no	yes	no	9	10	10	normal flora	no	no	no	no	no	no	no	no	no	no	no
3026	3489	2106	36.6946	Multipara	yes	no	0	no	no	Sectio	Sectio	39.1429	>36+6	3480	>=2500	no	no	yes	no	9	10	10	normal flora	no	no	no	no	no	no	no	no	no	no	no
3028	3493	26874	37.5347	Multipara	no	no	0	no	no	Sectio	Sectio	39	>36+6	3770	>=2500	no	no	yes	no	10	10	10	normal flora	yes	no	no	no	no	no	no	no	no	yes	IGDM
3029	3494	6409	32.6644	Primipara	no	no	0	no	no	Spontangeburt	Spontangeburt	38.4286	>36+6	3280	>=2500	no	no	yes	no	9	10	10	Intermediate	no	no	no	no	no	no	no	no	yes	no	no
3031	3496	11064	37.0405	Primipara	yes	no	0	no	no	Spontangeburt	Spontangeburt	41	>36+6	3220	>=2500	no	no	yes	no	9	10	10	normal flora	no	no	no	no	no	no	no	no	no	no	no
3034	3499	27888	35.8874	Primipara	no	no	0	no	no	Sectio	Sectio	40.5714	>36+6	3700	>=2500	no	no	yes	no	9	10	10	normal flora	yes	no	no	no	no	no	no	no	no	yes	IGDM
3036	3501	14780	36.2745	Multipara	no	no	0	no	no	Spontangeburt	Spontangeburt	39.7143	>36+6	2940	>=2500	no	no	yes	no	9	10	10	normal flora	no	no	no	no	no	no	no	no	no	no	no
3037	3502	22025	28.162	Multipara	no	no	0	no	no	Spontangeburt	Spontangeburt	41.5714	>36+6	3760	>=2500	no	no	yes	no	9	10	10	normal flora	no	no	no	no	no	no	no	no	no	no	no
3041	3506	7301	33.0899	Primipara	no	no	0	no	no	Spontangeburt	Spontangeburt	40.8571	>36+6	3370	>=2500	no	no	yes	no	9	10	10	normal flora	no	no	no	no	no	no	no	no	no	no	no
3043	3509	24059	34.7344	Multipara	no	yes	3	no	no	Spontangeburt	Spontangeburt	39.1429	>36+6	3350	>=2500	no	no	yes	no	9	10	10	normal flora	no	no	no	no	no	no	no	no	no	no	no
3045	3512	21610	30.6658	Primipara	no	no	0	no	no	Spontangeburt	Spontangeburt	38	>36+6	3000	>=2500	no	no	yes	no	9	10	10	normal flora	no	no	no	no	no	no	no	no	no	no	no
3049	3516	8387	40.3926	Multipara	no	yes	3	no	no	Spontangeburt	Spontangeburt	39.4286	>36+6	4010	>=2500	no	no	yes	no	9	10	10	normal flora	no	yes	no	no	no	yes	no	no	no	yes	GDM
3051	3518	14386	30.1743	Multipara	no	no	0	no	no	Spontangeburt	Spontangeburt	39.5714	>36+6	3680	>=2500	no	no	yes	no	9	10	10	normal flora	no	no	no	no	no	no	no	no	no	no	no
3057	3524	12884	34.0041	Multipara	no	no	0	no	no	Sectio	Sectio	38.8571	>36+6	2700	>=2500	no	no	yes	no	9	10	10	normal flora	no	no	no	no	no	no	no	no	no	no	no
3061	3528	27421	47.1544	Primipara	no	no	0	no	no	Sectio	Sectio	38.5714	>36+6	3220	>=2500	no	no	yes	no	9	10	10	normal flora	no	no	no	no	no	no	no	no	no	no	no
3063	3530	17650	28.269	Multipara	no	yes	2	no	no	Sectio	Sectio	38.5714	>36+6	3870	>=2500	no	no	yes	no	9	10	10	Candida	yes	no	no	no	no	no	no	yes	no	yes	IGDM
3064	3531	3799	39.6925	Primipara	no	no	0	no	no	VE	VE	40.1429	>36+6	3150	>=2500	no	no	yes	no	9	10	10	Candida	no	no	no	no	no	no	no	yes	no	no	no
3071	3538	10131	37.3095	Primipara	yes	no	0	no	no	Spontangeburt	Spontangeburt	40.5714	>36+6	3390	>=2500	no	no	yes	no	4	8	9	Candida	no	no	no	no	no	no	no	yes	no	no	no
3075	3542	18733	31.1984	Primipara	no	no	0	no	no	Sectio	Sectio	36.4286	[32+0,36+6]	2780	>=2500	no	no	yes	yes	9	10	10	normal flora	no	no	no	no	no	no	no	no	no	no	no
3082	3549	18177	37.6033	Primipara	no	no	0	no	no	Sectio	Sectio	39	>36+6	3460	>=2500	no	no	yes	no	9	10	10	normal flora	no	no	no	no	no	no	no	no	no	no	no
3083	3550	16761	25.2464	Multipara	no	yes	7	no	no	Spontangeburt	Spontangeburt	40.7143	>36+6	3700	>=2500	no	no	yes	no	9	10	10	normal flora	no	no	no	no	no	no	no	no	no	no	no
3084	3551	17338	39.7914	Multipara	no	no	0	no	no	Sectio	Sectio	40.1429	>36+6	3250	>=2500	no	no	yes	no	9	10	10	normal flora	no	no	no	no	no	no	no	no	no	no	no
3087	3554	6816	46.7646	Primipara	yes	no	0	no	no	Sectio	Sectio	38.8571	>36+6	3805	>=2500	no	no	yes	no	9	10	10	normal flora	no	no	no	no	no	no	no	no	no	no	no
3089	3556	6338	28.733	Multipara	no	no	0	no	no	Spontangeburt	Spontangeburt	39	>36+6	3410	>=2500	no	no	yes	no	9	10	10	normal flora	yes	no	no	no	no	no	no	no	no	yes	IGDM
3090	3557	19297	31.4537	Multipara	no	no	0	no	no	Spontangeburt	Spontangeburt	40.7143	>36+6	3090	>=2500	no	no	yes	no	9	10	10	normal flora	no	no	no	no	no	no	no	no	no	no	no
3091	3558	20413	27.6568	Multipara	no	no	0	no	no	Spontangeburt	Spontangeburt	41.7143	>36+6	3620	>=2500	no	no	yes	no	9	10	10	Intermediate	no	no	no	no	no	no	no	no	yes	no	no
3092	3560	10277	37.7406	Multipara	no	no	0	no	no	Spontangeburt	Spontangeburt	38.4286	>36+6	3250	>=2500	no	no	yes	no	9	10	10	normal flora	no	no	no	no	no	no	no	no	no	no	no
3093	3561	16940	36.173	Primipara	no	no	0	no	no	Sectio	Sectio	39.2857	>36+6	3710	>=2500	no	no	yes	no	9	10	10	normal flora	no	no	no	no	no	no	no	no	no	no	no
3103	3571	25094	37.5621	Multipara	no	no	0	no	no	Sectio	Sectio	39.2857	>36+6	3230	>=2500	no	no	yes	no	9	10	10	Bacterial vaginosis + Candida	no	no	no	no	no	no	yes	yes	no	no	no
3103	3572	25095	36.4612	Multipara	no	no	0	no	no	Spontangeburt	Spontangeburt	40.1429	>36+6	2919	>=2500	no	no	yes	no	9	10	10	normal flora	no	no	no	no	no	no	no	no	no	no	no
3107	3576	17007	33.8037	Primipara	no	no	0	no	no	Sectio	Sectio	37.7143	>36+6	3420	>=2500	no	no	yes	no	9	10	10	normal flora	no	yes	no	no	no	yes	no	no	no	yes	GDM
3109	3578	17666	36.4008	Multipara	no	no	0	no	no	Sectio	Sectio	35.4286	[32+0,36+6]	2290	[1500,2500)	yes	no	yes	yes	8	9	10	T. vaginalis	no	no	no	no	no	no	no	no	no	no	no
3111	3580	3158	26.1249	Primipara	no	no	0	no	no	Spontangeburt	Spontangeburt	40.4286	>36+6	3310	>=2500	no	no	yes	no	9	10	10	normal flora	no	no	no	no	no	no	no	no	no	no	no
3114	3583	10010	22.4159	Primipara	no	no	0	no	no	Spontangeburt	Spontangeburt	40.5714	>36+6	3470	>=2500	no	no	yes	no	9	10	10	normal flora	no	no	no	no	no	no	no	no	no	no	no
3117	3586	14162	33.3946	Primipara	no	no	0	no	no	Spontangeburt	Spontangeburt	39	>36+6	2560	>=2500	no	no	yes	no	9	10	10	normal flora	no	no	no	no	no	no	no	no	no	no	no
3118	3587	12031	40.1428	Multipara	no	no	0	no	no	Spontangeburt	Spontangeburt	37	>36+6	2670	>=2500	no	no	yes	no	9	10	10	Candida	no	no	no	no	no	no	no	yes	no	no	no
3131	3601	18628	38.2155	Multipara	no	no	0	no	no	Spontangeburt	Spontangeburt	40.5714	>36+6	3890	>=2500	no	no	yes	no	9	10	10	normal flora	yes	no	no	no	no	no	no	no	no	yes	IGDM
3132	3603	5063	36.2279	Multipara	yes	no	0	no	no	Spontangeburt	Spontangeburt	40.1429	>36+6	3640	>=2500	no	no	yes	no	9	10	10	normal flora	no	no	no	no	no	no	no	no	no	no	no
3135	3606	14928	32.604	Primipara	no	no	0	no	no	VE	VE	40.8571	>36+6	3298	>=2500	no	no	yes	no	6	8	9	normal flora	no	no	no	no	no	no	no	no	no	no	no
3137	3609	10181	29.4303	Multipara	no	no	0	no	no	Spontangeburt	Spontangeburt	37	>36+6	3460	>=2500	no	no	yes	no	9	10	10	normal flora	no	no	no	no	no	no	no	no	no	no	no
3137	3611	10182	28.4365	Multipara	no	no	0	no	no	Spontangeburt	Spontangeburt	39.8571	>36+6	3380	>=2500	no	no	yes	no	9	10	10	normal flora	no	no	no	no	no	no	no	no	no	no	no
3139	3613	1769	35.0199	Primipara	no	no	0	no	no	Spontangeburt	Spontangeburt	38.5714	>36+6	2350	[1500,2500)	yes	no	yes	no	9	10	10	normal flora	no	no	no	no	no	no	no	no	no	no	no
3144	3619	3294	28.6671	Multipara	no	no	0	no	no	Sectio	Sectio	38	>36+6	3220	>=2500	no	no	yes	no	9	10	10	Candida	no	no	no	no	no	no	no	yes	no	no	no
3145	3620	4201	37.1915	Multipara	no	no	0	no	no	Sectio	Sectio	38.7143	>36+6	3280	>=2500	no	no	yes	no	9	10	10	Candida	no	no	no	no	no	no	no	yes	no	no	no
3147	3622	5436	36.3377	Primipara	yes	no	0	no	no	Sectio	Sectio	38	>36+6	2585	>=2500	no	no	yes	no	9	10	10	Candida	no	no	no	no	no	no	no	yes	no	no	no
3149	3625	19080	33.2272	Multipara	no	no	0	no	no	Spontangeburt	Spontangeburt	39	>36+6	3290	>=2500	no	no	yes	no	10	10	10	Candida	no	no	no	no	no	no	no	yes	no	no	no
3156	3633	25452	30.4653	Multipara	no	no	0	no	no	Sectio	Sectio	38.8571	>36+6	2670	>=2500	no	no	yes	no	8	10	10	normal flora	no	no	no	no	no	no	no	no	no	no	no
3157	3634	3615	32.9993	Primipara	yes	no	0	no	no	Spontangeburt	Spontangeburt	41.1429	>36+6	3540	>=2500	no	no	yes	no	10	10	10	normal flora	no	no	no	no	no	no	no	no	no	no	no
3159	3636	16050	29.1174	Multipara	no	no	0	no	no	Spontangeburt	Spontangeburt	39.7143	>36+6	3430	>=2500	no	no	yes	no	9	10	10	normal flora	no	no	no	no	no	no	no	no	no	no	no
3166	3644	24116	30.2539	Multipara	no	no	0	no	no	Sectio	Sectio	39	>36+6	3950	>=2500	no	no	yes	no	9	10	10	Intermediate	yes	no	no	no	no	no	no	no	yes	yes	IGDM
3167	3645	9855	35.8518	Multipara	no	no	0	no	no	Spontangeburt	Spontangeburt	39.5714	>36+6	3825	>=2500	no	no	yes	no	9	10	10	normal flora	yes	no	no	no	no	no	no	no	no	yes	IGDM
3170	3648	17561	28.5903	Primipara	no	yes	4	no	no	Spontangeburt	Spontangeburt	41.1429	>36+6	3610	>=2500	no	no	yes	no	9	10	10	normal flora	no	no	no	no	no	no	no	no	no	no	no
3170	3649	17564	25.9135	Multipara	no	yes	6	no	no	Spontangeburt	Spontangeburt	40.4286	>36+6	3310	>=2500	no	no	yes	no	9	10	10	normal flora	no	no	no	no	no	no	no	no	no	no	no
3171	3650	23066	29.9767	Multipara	no	no	0	no	no	Spontangeburt	Spontangeburt	38.5714	>36+6	3690	>=2500	no	no	yes	no	9	10	10	normal flora	yes	no	no	no	no	yes	no	no	no	yes	IGDM
3173	3652	24552	29.7213	Primipara	no	no	0	no	no	VE	VE	38.8571	>36+6	2980	>=2500	no	no	yes	no	9	10	10	normal flora	no	no	no	no	no	no	no	no	no	no	no
3174	3653	16994	30.6054	Multipara	no	no	0	no	no	Sectio	Sectio	40	>36+6	3500	>=2500	no	no	yes	no	9	10	10	Intermediate	no	no	no	no	no	no	no	no	yes	no	no
3177	3656	4702	34.8305	Primipara	no	no	0	no	no	Sectio	Sectio	39.8571	>36+6	2620	>=2500	no	no	yes	no	9	9	10	normal flora	no	no	no	no	no	no	no	no	no	no	no
3183	3664	25566	23.3301	Primipara	no	no	0	no	no	Spontangeburt	Spontangeburt	40.5714	>36+6	3580	>=2500	no	no	yes	no	9	10	10	normal flora	no	no	no	no	no	no	no	no	no	no	no
3184	3665	247	26.8195	Primipara	no	yes	3	no	no	Spontangeburt	Spontangeburt	39.4286	>36+6	3285	>=2500	no	no	yes	no	9	10	10	Bacterial vaginosis	no	no	no	no	no	no	yes	no	no	no	no
3187	3668	21755	38.35	Multipara	no	no	0	no	no	Spontangeburt	Spontangeburt	39.4286	>36+6	3550	>=2500	no	no	yes	no	9	10	10	normal flora	no	no	no	no	no	no	no	no	no	no	no
3189	3672	13929	36.6095	Primipara	yes	no	0	no	no	Sectio	Sectio	40.4286	>36+6	3650	>=2500	no	no	yes	no	9	10	10	normal flora	no	no	no	no	no	no	no	no	no	no	no
3190	3673	20205	41.6637	Primipara	no	no	0	no	no	Sectio	Sectio	39.8571	>36+6	3400	>=2500	no	no	yes	no	9	10	10	Candida	no	no	no	no	no	no	no	yes	no	no	no
3193	3676	15968	30.4983	Multipara	no	no	0	no	no	Sectio	Sectio	38.7143	>36+6	3700	>=2500	no	no	yes	no	9	10	10	normal flora	no	no	no	no	no	no	no	no	no	no	no
3198	3681	11562	29.1997	Primipara	no	no	0	no	no	Sectio	Sectio	38.2857	>36+6	3290	>=2500	no	no	yes	no	8	9	10	normal flora	no	no	no	no	no	no	no	no	no	no	no
3199	3682	16168	33.4001	Multipara	no	no	0	no	no	Sectio	Sectio	38.4286	>36+6	2500	>=2500	yes	no	yes	no	9	9	10	normal flora	no	no	no	no	no	no	no	no	no	no	no
3212	3697	11366	36.6424	Primipara	yes	no	0	no	no	Sectio	Sectio	37.7143	>36+6	3460	>=2500	no	no	yes	no	9	10	10	normal flora	no	no	no	no	no	no	no	no	no	no	no
3214	3699	4774	30.048	Multipara	no	no	0	no	no	Sectio	Sectio	39.4286	>36+6	3560	>=2500	no	no	yes	no	8	9	10	Intermediate	no	no	no	no	no	no	no	no	yes	no	no
3215	3701	1944	27.1682	Primipara	no	no	0	no	no	Spontangeburt	Spontangeburt	41.7143	>36+6	2990	>=2500	no	no	yes	no	9	10	10	Candida	no	no	no	no	no	no	no	yes	no	no	no
3217	3704	2855	31.0858	Multipara	no	yes	10	no	no	Spontangeburt	Spontangeburt	39.2857	>36+6	2980	>=2500	no	no	yes	no	9	10	10	normal flora	no	no	no	no	no	no	no	no	no	no	no
3223	3712	3614	43.3027	Primipara	no	no	0	no	no	Sectio	Sectio	33.4286	[32+0,36+6]	1545	[1500,2500)	yes	no	yes	yes	8	9	9	normal flora	no	yes	no	no	no	yes	no	no	no	yes	GDM
3235	3725	11527	33.5923	Multipara	no	no	0	no	no	Spontangeburt	Spontangeburt	38.4286	>36+6	2800	>=2500	no	no	yes	no	7	8	9	normal flora	no	no	no	no	no	no	no	no	no	no	no
3236	3726	2097	32.8648	Multipara	yes	no	0	no	no	Spontangeburt	Spontangeburt	41	>36+6	3500	>=2500	no	no	yes	no	9	10	10	Intermediate	no	no	no	no	no	no	no	no	yes	no	no
3240	3730	1943	34.7069	Primipara	no	no	0	no	no	Spontangeburt	Spontangeburt	35.8571	[32+0,36+6]	2450	[1500,2500)	yes	no	yes	yes	9	10	10	Intermediate	no	no	no	no	no	no	no	no	yes	no	no
3248	3739	23061	35.9067	Multipara	no	no	0	no	no	Akutsectio	Sectio	38.5714	>36+6	3500	>=2500	no	no	yes	no	4	9	10	Bacterial vaginosis	no	no	no	no	no	no	yes	no	no	no	no
3257	3749	27177	36.733	Primipara	yes	no	0	no	no	Sectio	Sectio	34.4286	[32+0,36+6]	3010	>=2500	no	no	yes	yes	9	10	10	normal flora	no	no	no	no	no	no	no	no	no	no	no
3262	3754	6441	27.6596	Multipara	no	no	0	no	no	Sectio	Sectio	39	>36+6	3530	>=2500	no	no	yes	no	9	9	10	normal flora	no	no	no	no	no	no	no	no	no	no	no
3262	3755	6445	25.2739	Multipara	no	no	0	no	no	Sectio	Sectio	39.5714	>36+6	4330	>=2500	no	no	yes	no	9	10	10	normal flora	no	no	no	no	no	no	no	no	no	no	no
3273	3769	16740	38.3061	Multipara	yes	no	0	no	no	Sectio	Sectio	41.7143	>36+6	3960	>=2500	no	no	yes	no	9	10	10	normal flora	no	no	no	no	no	no	no	no	no	no	no
3278	3774	23298	19.8902	Primipara	no	no	0	no	no	Spontangeburt	Spontangeburt	40.2857	>36+6	4370	>=2500	no	no	yes	no	9	10	10	normal flora	no	no	no	no	no	no	no	no	no	no	no
3279	3775	13274	31.6349	Primipara	yes	no	0	no	no	Sectio	Sectio	38.8571	>36+6	3400	>=2500	no	no	yes	no	9	10	10	normal flora	no	no	no	no	no	no	no	no	no	no	no
3282	3778	3960	37.2299	Multipara	no	no	0	no	no	Spontangeburt	Spontangeburt	38.8571	>36+6	3240	>=2500	no	no	yes	no	9	10	10	normal flora	no	no	no	no	no	no	no	no	no	no	no
3284	3780	13097	40.2141	Primipara	no	no	0	no	no	Sectio	Sectio	31.8571	[28+0,31+6]	1583	[1500,2500)	yes	no	yes	yes	7	8	9	normal flora	no	no	no	no	no	no	no	no	no	no	no
3287	3783	4253	40.3981	Primipara	no	no	0	no	no	VE	VE	31.8571	[28+0,31+6]	2749	>=2500	no	no	yes	yes	6	7	8	normal flora	no	no	yes	no	no	no	no	no	no	yes	IDDM
3289	3786	15599	25.2711	Multipara	no	no	0	no	no	Spontangeburt	Spontangeburt	39.7143	>36+6	3410	>=2500	no	no	yes	no	9	10	10	normal flora	no	no	no	no	no	no	no	no	no	no	no
3296	3795	13525	31.8133	Multipara	yes	no	0	no	no	Sectio	Sectio	39	>36+6	3970	>=2500	no	no	yes	no	9	10	10	normal flora	no	no	no	no	no	no	no	no	no	no	no
3298	3797	16461	33.5594	Primipara	no	no	0	no	no	Spontangeburt	Spontangeburt	36.1429	[32+0,36+6]	2660	>=2500	no	no	yes	yes	9	10	10	normal flora	no	yes	no	no	no	no	no	no	no	yes	GDM
3308	3808	11817	23.7804	Multipara	no	no	0	no	no	Spontangeburt	Spontangeburt	40.2857	>36+6	3600	>=2500	no	no	yes	no	9	10	10	Intermediate	no	no	no	no	no	no	no	no	yes	no	no
3310	3810	14866	35.7996	Multipara	yes	no	0	no	no	Spontangeburt	Spontangeburt	41	>36+6	4110	>=2500	no	no	yes	no	9	10	10	normal flora	no	no	no	no	no	no	no	no	no	no	no
3314	3814	23551	35.6458	Multipara	yes	no	0	no	no	Spontangeburt	Spontangeburt	41.4286	>36+6	4230	>=2500	no	no	yes	no	9	10	10	normal flora	no	no	no	no	no	no	no	no	no	no	no
3314	3815	23555	34.2237	Multipara	yes	no	0	no	no	Spontangeburt	Spontangeburt	41.1429	>36+6	3728	>=2500	no	no	yes	no	9	10	10	normal flora	no	no	no	no	no	no	no	no	no	no	no
3320	3822	6748	31.2889	Multipara	yes	no	0	no	no	Spontangeburt	Spontangeburt	40.1429	>36+6	4020	>=2500	no	no	yes	no	9	10	10	normal flora	no	no	no	no	no	no	no	no	no	no	no
3321	3824	27820	28.4969	Multipara	no	yes	10	no	no	Sectio	Sectio	38	>36+6	3455	>=2500	no	no	yes	no	8	8	9	normal flora	no	no	no	no	no	no	no	no	no	no	no
3323	3827	28877	26.7234	Multipara	no	no	0	no	no	Spontangeburt	Spontangeburt	39.7143	>36+6	3500	>=2500	no	no	yes	no	9	10	10	normal flora	no	no	no	no	no	no	no	no	no	no	no
3325	3829	19079	35.6431	Multipara	no	no	0	no	no	Sectio	Sectio	38.7143	>36+6	3360	>=2500	no	no	yes	no	9	10	10	normal flora	yes	no	no	no	no	no	no	no	no	yes	IGDM
3326	3830	16738	27.4949	Primipara	no	no	0	no	no	Sectio	Sectio	37.7143	>36+6	2950	>=2500	no	no	yes	no	9	9	10	normal flora	no	no	no	no	no	no	no	no	no	no	no
3335	3840	15828	29.4688	Primipara	yes	no	0	no	no	Sectio	Sectio	39.2857	>36+6	3030	>=2500	no	no	yes	no	9	10	10	normal flora	no	no	no	no	no	no	no	no	no	no	no
3337	3842	19846	40.3953	Multipara	no	no	0	no	no	Spontangeburt	Spontangeburt	40.7143	>36+6	3450	>=2500	no	no	yes	no	9	10	10	Intermediate	no	no	no	no	no	no	no	no	yes	no	no
3338	3843	9854	33.1887	Multipara	no	no	0	no	no	Spontangeburt	Spontangeburt	40	>36+6	2800	>=2500	no	no	yes	no	10	10	10	normal flora	yes	no	no	no	no	no	no	no	no	yes	IGDM
3340	3845	9966	19.3933	Primipara	no	no	0	no	no	Sectio	Sectio	41.5714	>36+6	3260	>=2500	no	no	yes	no	9	9	10	Candida	no	no	no	no	no	no	no	yes	no	no	no
3341	3847	107	23.3631	Multipara	no	no	0	no	no	Spontangeburt	Spontangeburt	36	[32+0,36+6]	2630	>=2500	no	no	yes	yes	8	9	10	normal flora	no	no	no	no	no	no	no	no	no	no	no
3344	3850	2093	37.6747	Multipara	no	no	0	no	no	Sectio	Sectio	35.8571	[32+0,36+6]	3020	>=2500	no	no	yes	yes	9	10	10	normal flora	yes	no	no	no	yes	no	no	no	no	yes	IGDM
3345	3851	6292	38.4763	Multipara	no	no	0	no	no	Spontangeburt	Spontangeburt	38.7143	>36+6	3370	>=2500	no	no	yes	no	9	9	10	Candida	no	no	no	no	no	no	no	yes	no	no	no
3346	3852	8756	38.4269	Multipara	no	no	0	no	no	Sectio	Sectio	38.1429	>36+6	3080	>=2500	no	no	yes	no	9	10	10	normal flora	no	no	no	no	no	no	no	no	no	no	no
3346	3853	8753	39.7639	Multipara	no	no	0	no	no	Sectio	Sectio	38.1429	>36+6	2990	>=2500	no	no	yes	no	9	10	10	normal flora	no	no	no	no	no	no	no	no	no	no	no
3349	3856	20092	38.3143	Multipara	no	no	0	no	no	Sectio	Sectio	30.7143	[28+0,31+6]	1790	[1500,2500)	yes	no	yes	yes	7	8	9	normal flora	yes	no	no	no	no	no	no	no	no	yes	IGDM
3350	3857	9717	24.5601	Multipara	no	no	0	no	no	Spontangeburt	Spontangeburt	40.2857	>36+6	2935	>=2500	no	no	yes	no	9	10	10	normal flora	no	no	no	no	no	no	no	no	no	no	no
3353	3860	11332	27.234	Primipara	no	no	0	no	no	Spontangeburt	Spontangeburt	37.2857	>36+6	3030	>=2500	no	no	yes	no	9	10	10	normal flora	yes	no	no	no	no	no	no	no	no	yes	IGDM
3357	3864	16893	25.3535	Multipara	no	no	0	no	no	Sectio	Sectio	39	>36+6	3280	>=2500	no	no	yes	no	9	10	10	normal flora	no	no	no	no	no	no	no	no	no	no	no
3358	3865	8565	37.1448	Primipara	no	no	0	no	no	VE	VE	39.5714	>36+6	3180	>=2500	no	no	yes	no	6	8	9	normal flora	no	no	no	no	no	no	no	no	no	no	no
3360	3867	20128	37.2986	Primipara	no	yes	6	no	no	Spontangeburt	Spontangeburt	37.8571	>36+6	3520	>=2500	no	no	yes	no	9	10	10	Intermediate	yes	no	no	no	no	yes	no	no	yes	yes	IGDM
3366	3875	6291	33.1201	Primipara	no	no	0	no	no	Sectio	Sectio	36.2857	[32+0,36+6]	2470	[1500,2500)	yes	no	yes	yes	9	10	10	normal flora	no	no	no	no	no	no	no	no	no	no	no
3369	3878	2712	20.4475	Primipara	no	no	0	no	no	Spontangeburt	Spontangeburt	40.2857	>36+6	2810	>=2500	no	no	yes	no	9	10	10	normal flora	no	no	no	no	no	no	no	no	no	no	no
3370	3879	3382	42.0865	Multipara	no	no	0	no	no	Spontangeburt	Spontangeburt	37.5714	>36+6	2060	[1500,2500)	yes	no	yes	no	8	9	10	normal flora	yes	no	no	no	no	yes	no	no	no	yes	IGDM
3374	3883	20079	34.4516	Primipara	no	no	0	no	no	Sectio	Sectio	38.7143	>36+6	3012	>=2500	no	no	yes	no	9	10	10	normal flora	no	no	no	no	no	no	no	no	no	no	no
3381	3890	8988	33.9712	Multipara	no	no	0	no	no	Sectio	Sectio	39.4286	>36+6	3530	>=2500	no	no	yes	no	9	10	10	normal flora	no	no	no	no	no	no	no	no	no	no	no
3383	3893	21559	31.0721	Primipara	no	no	0	no	no	Sectio	Sectio	40.1429	>36+6	3698	>=2500	no	no	yes	no	9	10	10	normal flora	yes	no	no	no	no	no	no	no	no	yes	IGDM
3386	3897	6289	24.7687	Multipara	no	no	0	no	no	Sectio	Sectio	38.2857	>36+6	3540	>=2500	no	no	yes	no	9	10	10	normal flora	yes	no	no	no	no	no	no	no	no	yes	IGDM
3389	3901	3378	29.035	Multipara	no	no	0	no	no	Spontangeburt	Spontangeburt	40.8571	>36+6	3920	>=2500	no	no	yes	no	9	10	10	normal flora	no	no	no	no	no	no	no	no	no	no	no
3391	3904	10806	22.0837	Primipara	no	no	0	no	no	Spontangeburt	Spontangeburt	41	>36+6	3770	>=2500	no	no	yes	no	9	10	10	normal flora	no	no	no	no	no	no	no	no	no	no	no
3392	3907	19535	25.639	Multipara	no	no	0	no	no	Spontangeburt	Spontangeburt	39.5714	>36+6	3400	>=2500	no	no	yes	no	9	10	10	normal flora	no	no	no	no	no	no	no	no	no	no	no
3395	3911	28043	30.1496	Primipara	no	no	0	no	no	Sectio	Sectio	40.4286	>36+6	3630	>=2500	no	no	yes	no	9	10	10	normal flora	no	no	no	no	no	no	no	no	no	no	no
3397	3913	8128	24.1894	Multipara	no	no	0	no	no	Spontangeburt	Spontangeburt	40	>36+6	2900	>=2500	no	no	yes	no	9	10	10	normal flora	no	no	no	no	no	no	no	no	no	no	no
3399	3916	28197	25.5786	Multipara	no	no	0	no	no	Sectio	Sectio	38.8571	>36+6	3120	>=2500	no	no	yes	no	9	10	10	normal flora	yes	no	no	no	no	no	no	no	no	yes	IGDM
3399	3917	28189	28.0165	Multipara	no	yes	2	no	no	Sectio	Sectio	38.5714	>36+6	3340	>=2500	no	no	yes	no	9	10	10	normal flora	yes	no	no	no	no	no	no	no	no	yes	IGDM
3400	3918	27048	29.3425	Multipara	no	no	0	no	no	Spontangeburt	Spontangeburt	40.8571	>36+6	3530	>=2500	no	no	yes	no	9	10	10	normal flora	no	no	no	no	no	no	no	no	no	no	no
3404	3922	19474	22.9211	Primipara	no	no	0	no	no	Spontangeburt	Spontangeburt	39.7143	>36+6	3530	>=2500	no	no	yes	no	9	10	10	normal flora	no	no	no	no	no	no	no	no	no	no	no
3407	3925	6626	35.0034	Multipara	no	no	0	no	no	Sectio	Sectio	38.8571	>36+6	2990	>=2500	no	no	yes	no	9	10	10	normal flora	no	no	no	no	no	no	no	no	no	no	no
3410	3930	6484	39.9423	Multipara	no	yes	1	no	no	Sectio	Sectio	37.8571	>36+6	3170	>=2500	no	no	yes	no				normal flora	no	no	no	no	no	no	no	no	no	no	no
3410	3931	6489	37.477	Multipara	no	yes	10	no	no	Sectio	Sectio	38	>36+6	3220	>=2500	no	no	yes	no	9	10	10	normal flora	no	no	no	no	no	no	no	no	no	no	no
3413	3935	27233	28.9472	Multipara	no	no	0	no	no	Spontangeburt	Spontangeburt	38.2857	>36+6	3440	>=2500	no	no	yes	no	9	10	10	normal flora	no	yes	no	no	no	no	no	no	no	yes	GDM
3415	3937	1758	34.0975	Primipara	no	no	0	no	no	Spontangeburt	Spontangeburt	38.7143	>36+6	3040	>=2500	no	no	yes	no	9	10	10	normal flora	no	yes	no	no	no	no	no	no	no	yes	GDM
3420	3943	12030	24.1126	Primipara	no	no	0	no	no	Spontangeburt	Spontangeburt	38.8571	>36+6	3730	>=2500	no	no	yes	no	9	10	10	normal flora	no	no	no	no	no	no	no	no	no	no	no
3421	3944	17203	19.0995	Primipara	no	no	0	no	no	Spontangeburt	Spontangeburt	39.5714	>36+6	3690	>=2500	no	no	yes	no	9	10	10	Intermediate	no	no	no	no	no	no	no	no	yes	no	no
3429	3953	13523	26.7426	Primipara	no	no	0	no	no	Sectio	Sectio	38.5714	>36+6	4280	>=2500	no	no	yes	no	8	8	10	normal flora	no	no	yes	no	no	yes	no	no	no	yes	IDDM
3431	3956	13346	31.3301	Primipara	no	no	0	no	no	Sectio	Sectio	40.1429	>36+6	3090	>=2500	no	no	yes	no	8	8	9	normal flora	no	no	no	no	no	no	no	no	no	no	no
3433	3958	9013	32.5957	Multipara	no	yes	2	no	no	Spontangeburt	Spontangeburt	34.1429	[32+0,36+6]	2076	[1500,2500)	yes	no	yes	yes	7	8	8	Bacterial vaginosis	no	yes	no	no	no	no	yes	no	no	yes	GDM
3435	3961	24132	24.917	Multipara	no	yes	7	no	no	Spontangeburt	Spontangeburt	39.7143	>36+6	3580	>=2500	no	no	yes	no	8	9	10	normal flora	yes	no	no	no	no	no	no	no	no	yes	IGDM
3439	3965	2	33.9959	Primipara	no	no	0	no	no	Sectio	Sectio	38.5714	>36+6	2650	>=2500	no	no	yes	no	7	8	10	normal flora	no	no	no	no	no	no	no	no	no	no	no
3445	3971	14865	28.9911	Multipara	no	no	0	no	no	Spontangeburt	Spontangeburt	39.8571	>36+6	3680	>=2500	no	no	yes	no	9	10	10	normal flora	no	no	no	no	no	no	no	no	no	no	no
3446	3972	16444	31.838	Primipara	no	no	0	no	no	Spontangeburt	Spontangeburt	39.5714	>36+6	4250	>=2500	no	no	yes	no	9	10	10	normal flora	no	no	no	no	no	no	no	no	no	no	no
3448	3976	13096	25.186	Primipara	no	yes	10	no	no	Sectio	Sectio	39.1429	>36+6	3220	>=2500	no	no	yes	no	9	10	10	Candida	no	no	no	no	no	no	no	yes	no	no	no
3450	3979	3949	37.1887	Multipara	yes	no	0	no	no	Spontangeburt	Spontangeburt	39.1429	>36+6	3120	>=2500	no	no	yes	no	9	10	10	Bacterial vaginosis	no	no	no	no	no	no	yes	no	no	no	no
3452	3981	20991	35.0693	Multipara	no	no	0	no	no	Sectio	Sectio	39.1429	>36+6	2920	>=2500	no	no	yes	no	9	10	10	normal flora	yes	no	no	no	no	no	no	no	no	yes	IGDM
3454	3984	20808	34.4049	Multipara	no	yes	20	no	no	Sectio	Sectio	38.5714	>36+6	2810	>=2500	no	no	yes	no	9	10	10	normal flora	no	no	no	no	no	no	no	no	no	no	no
3461	3991	14413	33.2739	Primipara	no	no	0	no	no	Spontangeburt	Spontangeburt	39.4286	>36+6	3260	>=2500	no	no	yes	no	9	10	10	normal flora	no	no	no	no	no	no	no	no	no	no	no
3462	3992	5187	24.4502	Primipara	no	no	0	no	no	Sectio	Sectio	38.5714	>36+6	2910	>=2500	no	no	yes	no	9	10	10	Intermediate	no	no	no	no	no	no	no	no	yes	no	no
3463	3993	12543	31.6019	Multipara	no	no	0	no	no	Spontangeburt	Spontangeburt	39.5714	>36+6	3810	>=2500	no	no	yes	no	9	10	10	normal flora	no	no	no	no	no	no	no	no	no	no	no
3466	3996	2356	32.8428	Multipara	yes	no	0	no	no	Sectio	Sectio	39.1429	>36+6	2760	>=2500	no	no	yes	no	9	10	10	normal flora	no	no	no	no	no	no	no	no	no	no	no
3469	3999	17321	40.3294	Primipara	no	no	0	no	no	Spontangeburt	Spontangeburt	38.4286	>36+6	3040	>=2500	no	no	yes	no	9	10	10	normal flora	no	no	no	no	no	no	no	no	no	no	no
3489	4020	27294	31.2889	Primipara	no	no	0	no	no	Spontangeburt	Spontangeburt	40	>36+6	3030	>=2500	no	no	yes	no	9	10	10	normal flora	no	no	no	no	no	no	no	no	no	no	no
3492	4023	15960	25.952	Multipara	no	no	0	no	no	Spontangeburt	Spontangeburt	38	>36+6	3380	>=2500	no	no	yes	no	9	10	10	normal flora	no	no	no	no	no	no	no	no	no	no	no
3493	4024	12832	43.3521	Multipara	no	no	0	no	no	Sectio	Sectio	38.1429	>36+6	2680	>=2500	no	no	yes	no	7	8	10	normal flora	no	no	no	no	no	no	no	no	no	no	no
3497	4028	25945	37.4166	Primipara	yes	no	0	no	no	Spontangeburt	Spontangeburt	40.7143	>36+6	3180	>=2500	no	no	yes	no	9	9	10	normal flora	no	no	no	no	no	no	no	no	no	no	no
3498	4029	2091	24.3651	Primipara	no	no	0	no	no	Spontangeburt	Spontangeburt	37.8571	>36+6	2750	>=2500	no	no	yes	no	9	10	10	normal flora	no	no	no	no	no	no	no	no	no	no	no
3502	4033	11523	23.4317	Multipara	no	no	0	no	no	Spontangeburt	Spontangeburt	39.5714	>36+6	3050	>=2500	no	no	yes	no	9	10	10	normal flora	no	no	no	no	no	no	no	no	no	no	no
3503	4035	28381	24.5491	Multipara	no	no	0	no	no	Spontangeburt	Spontangeburt	41.1429	>36+6	2605	>=2500	no	no	yes	no	9	10	10	Intermediate	no	no	no	no	no	no	no	no	yes	no	no
3508	4040	17559	35.7008	Multipara	no	yes	15	no	no	Spontangeburt	Spontangeburt	40.1429	>36+6	3960	>=2500	no	no	yes	no	9	10	10	normal flora	yes	no	no	no	no	no	no	no	no	yes	IGDM
3510	4042	15040	26.8799	Primipara	no	no	0	no	no	Spontangeburt	Spontangeburt	39	>36+6	2930	>=2500	no	no	yes	no	9	10	10	normal flora	no	no	no	no	no	no	no	no	no	no	no
3511	4043	11608	24.7028	Multipara	no	no	0	no	no	Spontangeburt	Spontangeburt	38.1429	>36+6	3850	>=2500	no	no	yes	no	9	10	10	normal flora	yes	no	no	no	no	no	no	no	no	yes	IGDM
3515	4048	11861	31.4125	Multipara	no	no	0	no	no	Spontangeburt	Spontangeburt	39.1429	>36+6	3280	>=2500	no	no	yes	no	9	10	10	normal flora	no	no	no	no	no	no	no	no	no	no	no
3516	4049	10308	41.6582	Multipara	no	no	0	no	no	Sectio	Sectio	39.2857	>36+6	3020	>=2500	no	no	yes	no	8	9	10	normal flora	yes	no	no	no	no	no	no	no	no	yes	IGDM
3517	4050	2272	39.6321	Multipara	no	no	0	no	no	Sectio	Sectio	38.7143	>36+6	3840	>=2500	no	no	yes	no	9	10	10	normal flora	yes	no	no	no	no	no	no	no	no	yes	IGDM
3519	4054	19025	33.0652	Multipara	no	no	0	no	no	Spontangeburt	Spontangeburt	40.7143	>36+6	4060	>=2500	no	no	yes	no	9	10	10	normal flora	no	no	no	no	no	no	no	no	no	no	no
3521	4056	24206	38.2951	Primipara	no	no	0	no	no	Spontangeburt	Spontangeburt	41.2857	>36+6	3740	>=2500	no	no	yes	no	9	10	10	normal flora	no	no	no	no	no	no	no	no	no	no	no
3522	4057	28413	21.9602	Primipara	no	no	0	no	no	Spontangeburt	Spontangeburt	39.2857	>36+6	2570	>=2500	no	no	yes	no	10	10	10	normal flora	no	no	no	no	no	no	no	no	no	no	no
3525	4060	13090	35.2944	Multipara	no	no	0	no	no	Sectio	Sectio	41.2857	>36+6	3620	>=2500	no	no	yes	no	9	10	10	Candida	no	no	no	no	no	no	no	yes	no	no	no
3527	4062	27483	30.221	Primipara	no	no	0	no	no	Spontangeburt	Spontangeburt	40.8571	>36+6	3550	>=2500	no	no	yes	no	9	10	10	normal flora	no	no	no	no	no	no	no	no	no	no	no
3529	4064	14864	30.8305	Primipara	no	no	0	no	no	Spontangeburt	Spontangeburt	39	>36+6	3482	>=2500	no	no	yes	no	9	10	10	normal flora	yes	no	no	no	no	no	no	no	no	yes	IGDM
3532	4068	24126	27.5937	Multipara	no	no	0	no	no	Sectio	Sectio	40.7143	>36+6	4140	>=2500	no	no	yes	no	9	10	10	Candida	no	yes	no	no	no	no	no	yes	no	yes	GDM
3536	4073	11754	26.7207	Multipara	no	no	0	no	no	Sectio	Sectio	38.7143	>36+6	3220	>=2500	no	no	yes	no	9	10	10	Candida	no	no	no	no	no	no	no	yes	no	no	no
3537	4075	22769	32.2883	Multipara	no	no	0	no	no	Sectio	Sectio	37.7143	>36+6	3330	>=2500	no	no	yes	no	9	10	10	Intermediate + Candida	no	yes	no	no	no	no	no	yes	yes	yes	GDM
3540	4078	24307	37.3013	Multipara	no	no	0	no	no	Sectio	Sectio	38.7143	>36+6	3570	>=2500	no	no	yes	no	9	10	10	normal flora	no	no	no	no	no	no	no	no	no	no	no
3551	4089	9206	37.4166	Primipara	no	no	0	no	no	Sectio	Sectio	38.5714	>36+6	2830	>=2500	no	no	yes	no	9	10	10	normal flora	no	no	no	no	no	no	no	no	no	no	no
3556	4094	407	24.7467	Multipara	no	no	0	no	yes	Sectio	Sectio	39	>36+6	3820	>=2500	no	no	yes	no	9	10	10	normal flora	no	no	no	no	no	no	no	no	no	no	no
3559	4097	650	33.4001	Primipara	yes	no	0	no	no	Spontangeburt	Spontangeburt	37.8571	>36+6	2910	>=2500	no	no	yes	no	7	9	10	normal flora	no	no	no	no	no	no	no	no	no	no	no
3564	4103	16468	39.8929	Multipara	yes	no	0	no	no	Spontangeburt	Spontangeburt	41.1429	>36+6	3910	>=2500	no	no	yes	no	9	10	10	normal flora	no	no	no	no	no	no	no	no	no	no	no
3567	4107	1757	19.3439	Multipara	no	yes	8	no	no	Sectio	Sectio	38.7143	>36+6	3290	>=2500	no	no	yes	no	9	9	10	normal flora	no	no	no	no	no	no	no	no	no	no	no
3575	4115	4417	32.7001	Primipara	no	no	0	no	no	Spontangeburt	Spontangeburt	39.5714	>36+6	3340	>=2500	no	no	yes	no	2	6	7	normal flora	no	no	no	no	no	no	no	no	no	no	no
3586	4127	1688	20.8016	Multipara	no	yes	15	no	no	Sectio	Sectio	38.1429	>36+6	3600	>=2500	no	no	yes	no	9	10	10	normal flora	no	no	no	no	no	no	no	no	no	no	no
3597	4141	21136	34.9073	Multipara	no	no	0	no	no	Sectio	Sectio	41.5714	>36+6	3910	>=2500	no	no	yes	no	9	10	10	normal flora	no	no	no	no	no	no	no	no	no	no	no
3598	4142	13619	33.1448	Primipara	no	no	0	no	no	Sectio	Sectio	38.7143	>36+6	3680	>=2500	no	no	yes	no	9	10	10	normal flora	no	no	no	no	no	no	no	no	no	no	no
3605	4149	4822	29.9712	Multipara	no	no	0	no	no	Sectio	Sectio	38.5714	>36+6	3930	>=2500	no	no	yes	no	9	10	10	normal flora	no	no	no	no	no	no	no	no	no	no	no
3608	4152	3143	32.2224	Primipara	yes	no	0	no	no	Spontangeburt	Spontangeburt	38.8571	>36+6	3650	>=2500	no	no	yes	no	9	10	10	normal flora	no	no	yes	no	no	no	no	no	no	yes	IDDM
3609	4153	5794	28.4365	Multipara	no	no	0	no	no	Sectio	Sectio	38.8571	>36+6	3550	>=2500	no	no	yes	no	9	10	10	normal flora	no	no	no	no	no	no	no	no	no	no	no
3611	4156	12459	30.652	Primipara	no	no	0	no	no	Spontangeburt	Spontangeburt	40.4286	>36+6	3410	>=2500	no	no	yes	no	9	10	10	normal flora	no	no	no	no	no	no	no	no	no	no	no
3615	4160	3609	38.7344	Primipara	yes	no	0	no	no	Sectio	Sectio	38.7143	>36+6	2880	>=2500	no	no	yes	no	9	10	10	normal flora	no	no	no	no	no	no	no	no	no	no	no
3617	4162	24619	21.2601	Primipara	no	no	0	no	no	Sectio	Sectio	41	>36+6	3580	>=2500	no	no	yes	no	9	9	10	normal flora	no	no	no	no	no	no	no	no	no	no	no
3619	4164	649	32.6863	Primipara	no	no	0	no	no	Sectio	Sectio	39.1429	>36+6	3890	>=2500	no	no	yes	no	8	9	10	normal flora	no	no	no	no	no	no	no	no	no	no	no
3623	4168	27357	35.7474	Multipara	no	no	0	no	no	Spontangeburt	Spontangeburt	39.5714	>36+6	3440	>=2500	no	no	yes	no	10	10	10	normal flora	no	no	no	no	no	no	no	no	no	no	no
3626	4171	119	31.5717	Multipara	no	no	0	no	no	Spontangeburt	Spontangeburt	40.8571	>36+6	3210	>=2500	no	no	yes	no	9	10	10	normal flora	no	no	no	no	no	no	no	no	no	no	no
3628	4173	3385	23.5498	Multipara	no	no	0	no	no	Spontangeburt	Spontangeburt	38	>36+6	2730	>=2500	no	no	yes	no	9	10	10	Bacterial vaginosis	no	no	no	no	no	no	yes	no	no	no	no
3629	4174	7903	25.6417	Multipara	no	no	0	no	no	Spontangeburt	Spontangeburt	41.2857	>36+6	3790	>=2500	no	no	yes	no	9	10	10	normal flora	no	no	no	no	no	no	no	no	no	no	no
3633	4179	20341	33.1256	Primipara	no	yes	2	no	no	Sectio	Sectio	38.4286	>36+6	3860	>=2500	no	no	yes	no	9	10	10	normal flora	no	no	no	no	no	no	no	no	no	no	no
3640	4187	16705	23.2533	Multipara	no	no	0	no	no	Spontangeburt	Spontangeburt	40.1429	>36+6	4100	>=2500	no	no	yes	no	9	9	10	Candida	no	no	no	no	no	no	no	yes	no	no	no
3640	4188	16710	21.2327	Multipara	no	no	0	no	no	Spontangeburt	Spontangeburt	41	>36+6	3390	>=2500	no	no	yes	no	9	10	10	Candida	no	no	no	no	no	no	no	yes	no	no	no
3642	4191	8840	28.8071	Multipara	no	no	0	no	no	Spontangeburt	Spontangeburt	41.1429	>36+6	3500	>=2500	no	no	yes	no	9	10	10	normal flora	no	no	no	no	no	no	no	no	no	no	no
3645	4194	27599	36.3047	Primipara	no	no	0	no	no	Spontangeburt	Spontangeburt	38.4286	>36+6	3600	>=2500	no	no	yes	no	9	10	10	Bacterial vaginosis	no	no	no	no	no	no	yes	no	no	no	no
3649	4198	22740	28.6507	Primipara	no	no	0	no	no	Sectio	Sectio	38.1429	>36+6	3580	>=2500	no	no	yes	no	9	10	10	normal flora	no	no	no	no	no	no	no	no	no	no	no
3650	4199	27907	25.6829	Multipara	no	no	0	no	no	Sectio	Sectio	39	>36+6	3480	>=2500	no	no	yes	no	8	9	9	normal flora	no	no	no	no	no	no	no	no	no	no	no
3655	4204	17220	40.4502	Primipara	no	no	0	no	no	Spontangeburt	Spontangeburt	41.5714	>36+6	3410	>=2500	no	no	yes	no	9	10	10	normal flora	no	no	no	no	no	no	no	no	no	no	no
3664	4213	27954	36.4255	Multipara	no	no	0	no	no	Spontangeburt	Spontangeburt	40.5714	>36+6	3410	>=2500	no	no	yes	no	9	10	10	normal flora	no	no	no	no	no	no	no	no	no	no	no
3670	4220	8380	45.0542	Multipara	no	no	0	no	no	Spontangeburt	Spontangeburt	40.1429	>36+6	4180	>=2500	no	no	yes	no	9	10	10	normal flora	yes	no	no	no	no	no	no	no	no	yes	IGDM
3673	4224	5143	23.7419	Primipara	no	no	0	no	no	Spontangeburt	Spontangeburt	38.4286	>36+6	3190	>=2500	no	no	yes	no	9	10	10	normal flora	no	no	no	no	no	no	no	no	no	no	no
3683	4234	11234	32.1812	Primipara	no	no	0	no	no	Sectio	Sectio	35.5714	[32+0,36+6]	3110	>=2500	no	no	yes	yes	9	10	10	Candida	no	yes	no	no	no	no	no	yes	no	yes	GDM
3685	4236	1586	23.7639	Primipara	no	yes	20	no	no	Spontangeburt	Spontangeburt	39	>36+6	3050	>=2500	no	no	yes	no	9	10	10	Candida	no	no	no	no	no	no	no	yes	no	no	no
3690	4241	3141	33.6637	Multipara	no	no	0	no	no	Sectio	Sectio	38.7143	>36+6	3690	>=2500	no	no	yes	no	9	10	10	normal flora	no	no	no	no	no	no	no	no	no	no	no
3690	4242	3138	35.0172	Multipara	no	no	0	no	no	Sectio	Sectio	38.8571	>36+6	3800	>=2500	no	no	yes	no	9	9	10	normal flora	no	no	no	no	no	no	no	no	no	no	no
3696	4250	14942	26.2073	Multipara	no	no	0	no	no	Sectio	Sectio	39.7143	>36+6	3020	>=2500	no	no	yes	no	9	10	10	normal flora	no	no	no	no	no	no	no	no	no	no	no
3700	4254	5265	31.0226	Multipara	no	yes	10	no	no	Sectio	Sectio	36.8571	[32+0,36+6]	3450	>=2500	no	no	yes	yes	8	9	9	normal flora	no	no	no	no	no	no	no	no	no	no	no
3701	4255	23687	28.5985	Primipara	no	no	0	no	no	Sectio	Sectio	40.5714	>36+6	3410	>=2500	no	no	yes	no	9	10	10	normal flora	no	no	no	no	no	no	no	no	no	no	no
3704	4258	27185	30.9375	Multipara	no	no	0	no	no	Sectio	Sectio	38.1429	>36+6	3488	>=2500	no	no	yes	no	8	8	10	normal flora	yes	no	no	no	no	no	no	no	no	yes	IGDM
3706	4261	8628	34.3061	Multipara	no	no	0	no	no	Sectio	Sectio	39	>36+6	2880	>=2500	no	no	yes	no	9	10	10	normal flora	no	no	no	no	no	no	no	no	no	no	no
3715	4270	3137	32.28	Primipara	no	no	0	no	no	Spontangeburt	Spontangeburt	40.5714	>36+6	3190	>=2500	no	no	yes	no	9	10	10	normal flora	no	yes	no	no	no	no	no	no	no	yes	GDM
3716	4271	16460	27.7666	Multipara	no	no	0	no	no	Spontangeburt	Spontangeburt	39.2857	>36+6	3330	>=2500	no	no	yes	no	9	10	10	normal flora	no	no	no	no	no	no	no	no	no	no	no
3720	4276	7443	43.8847	Multipara	no	yes	20	no	no	Sectio	Sectio	35.5714	[32+0,36+6]	2300	[1500,2500)	yes	no	yes	yes				normal flora	no	no	no	no	no	no	no	no	no	no	no
3721	4277	12826	44.3294	Multipara	no	no	0	no	no	Sectio	Sectio	39.5714	>36+6	3790	>=2500	no	no	yes	no	9	10	10	normal flora	no	no	no	no	no	no	no	no	no	no	no
3725	4281	13089	39.4564	Primipara	no	no	0	no	no	Sectio	Sectio	39.1429	>36+6	2630	>=2500	no	no	yes	no	9	10	10	normal flora	no	no	no	no	no	no	no	no	no	no	no
3727	4284	26708	25.2244	Multipara	no	yes	15	no	no	Spontangeburt	Spontangeburt	38.8571	>36+6	3280	>=2500	no	no	yes	no	9	10	10	Bacterial vaginosis	no	no	no	no	no	no	yes	no	no	no	no
3728	4285	2547	25.0652	Primipara	no	no	0	no	no	Spontangeburt	Spontangeburt	33.5714	[32+0,36+6]	2470	[1500,2500)	yes	no	yes	yes	9	10	10	normal flora	no	no	no	no	no	no	no	no	no	no	no
3728	4286	2541	27.3603	Multipara	no	no	0	no	no	Spontangeburt	Spontangeburt	35.5714	[32+0,36+6]	3080	>=2500	no	no	yes	yes	9	10	10	Bacterial vaginosis	no	no	no	no	no	no	yes	no	no	no	no
3729	4287	7001	38.663	Multipara	no	yes	10	no	yes	Sectio	Sectio	38	>36+6	2950	>=2500	no	no	yes	no	9	10	10	normal flora	yes	no	no	no	no	no	no	no	no	yes	IGDM
3729	4288	6993	39.9396	Multipara	no	yes	10	no	no	Sectio	Sectio	36.4286	[32+0,36+6]	3050	>=2500	no	no	yes	yes	9	10	10	normal flora	yes	no	no	no	no	no	no	no	no	yes	IGDM
3734	4293	15519	39.2944	Primipara	no	no	0	no	no	Spontangeburt	Spontangeburt	39.2857	>36+6	3030	>=2500	no	no	yes	no	9	10	10	normal flora	no	no	no	no	no	no	no	no	no	no	no
3734	4294	15516	40.7824	Multipara	no	no	0	no	no	Spontangeburt	Spontangeburt	38.8571	>36+6	3620	>=2500	no	no	yes	no	9	10	10	normal flora	no	no	no	no	no	no	no	no	no	no	no
3739	4299	20865	27.278	Primipara	no	no	0	no	no	Sectio	Sectio	27.2857	[23+0,27+6]	710	[500,1000)	yes	no	yes	yes	8	9	9	Candida	no	no	no	no	no	no	no	yes	no	no	no
3741	4301	5050	34.836	Primipara	no	no	0	no	no	VE	VE	39.1429	>36+6	2740	>=2500	no	no	yes	no	9	10	10	Bacterial vaginosis	no	no	no	no	no	no	yes	no	no	no	no
3743	4303	3130	38.0782	Multipara	no	no	0	no	no	Spontangeburt	Spontangeburt	37.5714	>36+6	3570	>=2500	no	no	yes	no	9	10	10	normal flora	no	no	no	no	no	no	no	no	no	no	no
3746	4307	21387	29.9712	Primipara	no	no	0	no	no	Sectio	Sectio	38.2857	>36+6	3070	>=2500	no	no	yes	no	8	9	9	normal flora	no	no	no	no	no	no	no	no	no	no	no
3748	4309	11741	39.7914	Multipara	no	no	0	no	no	Sectio	Sectio	38.2857	>36+6	2508	>=2500	no	no	yes	no	9	10	10	normal flora	no	no	no	no	no	no	no	no	no	no	no
3749	4311	11815	22.8552	Primipara	no	no	0	no	no	Spontangeburt	Spontangeburt	38.2857	>36+6	3770	>=2500	no	no	yes	no	10	10	10	Bacterial vaginosis	no	no	no	no	no	no	yes	no	no	no	no
3751	4314	23046	33.6829	Multipara	no	yes	10	no	no	Spontangeburt	Spontangeburt	41.4286	>36+6	3760	>=2500	no	no	yes	no	9	10	10	normal flora	no	no	no	no	no	no	no	no	no	no	no
3752	4316	21466	30.7838	Multipara	no	no	0	no	no	Sectio	Sectio	38.2857	>36+6	3450	>=2500	no	no	yes	no	9	10	10	normal flora	no	no	no	no	no	no	no	no	no	no	no
3755	4319	15512	33.057	Primipara	no	no	0	no	no	Sectio	Sectio	39.2857	>36+6	4414	>=2500	no	no	yes	no	4	7	8	Bacterial vaginosis	no	no	no	no	no	no	yes	no	no	no	no
3762	4329	11762	29.9163	Multipara	no	no	0	no	no	Spontangeburt	Spontangeburt	39.5714	>36+6	3330	>=2500	no	no	yes	no	9	10	10	normal flora	no	no	no	no	no	no	no	no	no	no	no
3770	4337	12706	35.083	Primipara	no	no	0	no	no	Sectio	Sectio	40.1429	>36+6	4470	>=2500	no	no	yes	no	9	10	10	Bacterial vaginosis	no	no	no	no	no	no	yes	no	no	no	no
3774	4341	27395	36.022	Primipara	yes	no	0	no	no	Spontangeburt	Spontangeburt	39.5714	>36+6	2900	>=2500	no	no	yes	no	9	10	10	normal flora	no	no	no	no	no	no	no	no	no	no	no
3775	4342	3122	41.6417	Primipara	yes	no	0	no	no	Spontangeburt	Spontangeburt	41.2857	>36+6	2860	>=2500	no	no	yes	no				normal flora	no	no	no	no	no	no	no	no	no	no	no
3777	4344	15510	32.9087	Multipara	no	no	0	no	no	Sectio	Sectio	41.1429	>36+6	3420	>=2500	no	no	yes	no	9	10	10	normal flora	no	no	no	no	no	no	no	no	no	no	no
3780	4349	5784	29.0679	Primipara	no	no	0	no	no	Sectio	Sectio	38.5714	>36+6	3510	>=2500	no	no	yes	no	9	10	10	normal flora	no	no	no	no	no	no	no	no	no	no	no
3788	4360	1801	30.3253	Multipara	no	yes	10	no	no	Sectio	Sectio	27.7143	[23+0,27+6]	970	[500,1000)	yes	no	yes	yes	7	9	9	Candida	no	no	no	no	no	no	no	yes	no	no	no
3790	4362	2853	40.7083	Multipara	no	no	0	no	no	Sectio	Sectio	38	>36+6	2020	[1500,2500)	yes	no	yes	no	7	9	9	Candida	no	no	no	no	no	no	no	yes	no	no	no
3793	4365	4483	30.6548	Primipara	no	no	0	no	no	Spontangeburt	Spontangeburt	35.7143	[32+0,36+6]	2630	>=2500	no	no	yes	yes	9	10	10	normal flora	no	no	no	no	no	no	no	no	no	no	no
3793	4366	4486	28.1592	Multipara	no	no	0	no	no	Spontangeburt	Spontangeburt	40.8571	>36+6	3350	>=2500	no	no	yes	no	9	10	10	normal flora	no	no	no	no	no	no	no	no	no	no	no
3794	4367	23044	23.0556	Primipara	no	yes	10	no	no	Sectio	Sectio	38.7143	>36+6	3290	>=2500	no	no	yes	no	9	10	10	Bacterial vaginosis	no	no	no	no	no	no	yes	no	no	no	no
3798	4372	17982	36.2334	Multipara	yes	no	0	no	no	Spontangeburt	Spontangeburt	38.2857	>36+6	3570	>=2500	no	no	yes	no	9	10	10	normal flora	no	no	no	no	no	no	no	no	no	no	no
3805	4379	16406	31.5525	Multipara	no	yes	10	no	no	Sectio	Sectio	37.7143	>36+6	3130	>=2500	no	no	yes	no	9	10	10	normal flora	no	no	no	no	no	no	no	no	no	no	no
3806	4381	9288	36.1153	Multipara	no	no	0	no	no	Spontangeburt	Spontangeburt	38	>36+6	2906	>=2500	no	no	yes	no	9	10	10	Intermediate	no	no	no	no	no	no	no	no	yes	no	no
3809	4385	10473	23.3219	Multipara	no	no	0	no	no	Spontangeburt	Spontangeburt	39.2857	>36+6	2930	>=2500	no	no	yes	no	9	10	10	normal flora	no	no	no	no	no	no	no	no	no	no	no
3812	4388	7688	35.6074	Multipara	yes	no	0	no	no	Spontangeburt	Spontangeburt	39.4286	>36+6	3280	>=2500	no	no	yes	no	9	0	10	normal flora	no	no	no	no	no	no	no	no	no	no	no
3813	4390	15824	30.8964	Primipara	yes	no	0	no	no	Sectio	Sectio	38.8571	>36+6	3840	>=2500	no	no	yes	no	9	10	10	normal flora	no	no	no	no	no	no	no	no	no	no	no
3821	4398	5156	39.6019	Multipara	yes	no	0	no	no	Sectio	Sectio	38.2857	>36+6	2480	[1500,2500)	yes	no	yes	no	9	10	10	Bacterial vaginosis + Candida	no	no	no	no	no	no	yes	yes	no	no	no
3823	4400	11061	22.6877	Primipara	no	no	0	no	no	Spontangeburt	Spontangeburt	41.2857	>36+6	3666	>=2500	no	no	yes	no	9	10	10	normal flora	no	no	no	no	no	no	no	no	no	no	no
3824	4401	11114	34.0014	Multipara	yes	no	0	no	no	Spontangeburt	Spontangeburt	40.4286	>36+6	3870	>=2500	no	no	yes	no	9	10	10	normal flora	no	yes	no	no	no	no	no	no	no	yes	GDM
3833	4410	8312	40.0494	Multipara	yes	no	0	no	no	Spontangeburt	Spontangeburt	39	>36+6	3290	>=2500	no	no	yes	no	9	10	10	normal flora	no	no	no	no	no	no	no	no	no	no	no
3850	4427	13227	27.4015	Multipara	no	no	0	no	no	Spontangeburt	Spontangeburt	40.1429	>36+6	3670	>=2500	no	no	yes	no	8	9	10	normal flora	no	yes	no	no	no	no	no	no	no	yes	GDM
3859	4437	27166	39.3109	Primipara	no	no	0	no	no	VE	VE	40.1429	>36+6	2445	[1500,2500)	yes	no	yes	no	7	9	9	Bacterial vaginosis	yes	no	no	no	no	no	yes	no	no	yes	IGDM
3861	4439	5043	35.3741	Multipara	no	no	0	no	no	Sectio	Sectio	38.7143	>36+6	3226	>=2500	no	no	yes	no	9	10	10	normal flora	no	no	no	no	no	no	no	no	no	no	no
3863	4441	13086	37.8257	Primipara	yes	no	0	no	no	Spontangeburt	Spontangeburt	40.2857	>36+6	3240	>=2500	no	no	yes	no	9	10	10	normal flora	no	no	no	no	no	no	no	no	no	no	no
3867	4445	22778	36.8154	Primipara	no	no	0	no	no	Spontangeburt	Spontangeburt	40.5714	>36+6	3750	>=2500	no	no	yes	no	8	9	10	Bacterial vaginosis + Candida	no	no	no	no	no	no	yes	yes	no	no	no
3869	4449	13520	33.0872	Primipara	no	no	0	no	no	Sectio	Sectio	41.5714	>36+6	3620	>=2500	no	no	yes	no	9	10	10	normal flora	no	no	no	no	no	no	no	no	no	no	no
3879	4460	7920	44.4173	Primipara	yes	no	0	no	no	Sectio	Sectio	39.1429	>36+6	3110	>=2500	no	no	yes	no	9	10	10	normal flora	no	no	no	no	no	no	no	no	no	no	no
3890	4471	26516	23.6706	Primipara	no	no	0	no	no	Spontangeburt	Spontangeburt	41.1429	>36+6	2478	[1500,2500)	yes	no	yes	no	9	10	10	normal flora	no	no	no	no	no	no	no	no	no	no	no
3898	4479	24819	37.4468	Multipara	no	yes	10	no	no	Sectio	Sectio	39	>36+6	3000	>=2500	no	no	yes	no	9	10	10	Candida	yes	no	no	no	no	no	no	yes	no	yes	IGDM
3901	4482	26158	37.2656	Multipara	no	no	0	no	no	Spontangeburt	Spontangeburt	40.2857	>36+6	4000	>=2500	no	no	yes	no	9	10	10	Intermediate	no	yes	no	no	no	no	no	no	yes	yes	GDM
3907	4489	13271	41.9437	Multipara	no	no	0	no	no	Sectio	Sectio	38	>36+6	3720	>=2500	no	no	yes	no	9	10	10	Intermediate	no	no	no	no	no	no	no	no	yes	no	no
3915	4498	15687	37.1064	Multipara	no	no	0	no	no	Sectio	Sectio	38.4286	>36+6	2610	>=2500	no	no	yes	no	9	10	10	normal flora	no	no	no	no	no	no	no	no	no	no	no
3919	4503	14636	17.5017	Primipara	no	no	0	no	no	Spontangeburt	Spontangeburt	39.4286	>36+6	3400	>=2500	no	no	yes	no	9	10	10	normal flora	no	no	no	no	no	no	no	no	no	no	no
3921	4505	20920	41.941	Multipara	no	no	0	no	no	Spontangeburt	Spontangeburt	40.4286	>36+6	3510	>=2500	no	no	yes	no	9	10	10	Candida	no	no	no	no	no	no	no	yes	no	no	no
3922	4506	16510	29.7763	Multipara	no	no	0	no	no	Sectio	Sectio	38.1429	>36+6	4690	>=2500	no	no	yes	no	8	8	9	normal flora	yes	no	no	yes	yes	no	no	no	no	yes	IGDM
3926	4510	17552	40.2032	Multipara	no	no	0	no	no	Sectio	Sectio	38	>36+6	2440	[1500,2500)	yes	no	yes	no	9	10	10	Intermediate	no	no	no	no	no	no	no	no	yes	no	no
3935	4519	11113	39.7474	Primipara	yes	no	0	no	no	Spontangeburt	Spontangeburt	40.7143	>36+6	3320	>=2500	no	no	yes	no	9	10	10	normal flora	no	no	no	no	no	no	no	no	no	no	no
3941	4525	17119	33.79	Multipara	no	no	0	no	no	Spontangeburt	Spontangeburt	39.4286	>36+6	4180	>=2500	no	no	yes	no	8	9	10	normal flora	yes	no	no	no	no	no	no	no	no	yes	IGDM
3947	4533	1413	40.3212	Primipara	yes	no	0	no	no	Spontangeburt	Spontangeburt	40.8571	>36+6	3340	>=2500	no	no	yes	no	9	10	10	normal flora	no	no	no	no	no	no	no	no	no	no	no
3947	4534	1410	42.1249	Multipara	yes	no	0	no	no	Spontangeburt	Spontangeburt	40	>36+6	3250	>=2500	no	no	yes	no	9	10	10	normal flora	no	no	no	no	no	no	no	no	no	no	no
3948	4535	27479	33.0981	Multipara	yes	no	0	no	no	Spontangeburt	Spontangeburt	40.1429	>36+6	3770	>=2500	no	no	yes	no	10	10	10	normal flora	no	no	no	no	no	no	no	no	no	no	no
3949	4536	27966	43.0144	Primipara	no	yes	15	no	no	Sectio	Sectio	34.7143	[32+0,36+6]	2270	[1500,2500)	yes	no	yes	yes	8	8	9	normal flora	no	no	no	no	no	no	no	no	no	no	no
3962	4549	5040	31.245	Multipara	no	no	0	no	no	Sectio	Sectio	32.2857	[32+0,36+6]	1985	[1500,2500)	yes	no	yes	yes	7	8	8	normal flora	no	no	no	no	no	no	no	no	no	no	no
3968	4555	19178	25.8668	Multipara	no	yes	10	no	no	Sectio	Sectio	27.7143	[23+0,27+6]	1080	[1000,1500)	yes	no	no	yes	0	0	0	normal flora	no	no	no	no	no	no	no	no	no	no	no
3968	4556	19176	27.7859	Multipara	no	yes	5	no	no	Sectio	Sectio	28.2857	[28+0,31+6]	950	[500,1000)	yes	no	yes	yes	7	9	9	normal flora	no	no	no	no	no	no	no	no	no	no	no
3970	4560	22487	26.5971	Primipara	no	yes	2	no	no	Sectio	Sectio	33.4286	[32+0,36+6]	1407	[1000,1500)	yes	no	yes	yes	7	8	10	Intermediate + Candida	no	no	no	no	no	no	no	yes	yes	no	no
3972	4563	9198	37.2711	Multipara	yes	no	0	no	no	VE	VE	38.5714	>36+6	3430	>=2500	no	no	yes	no	5	8	9	normal flora	no	no	no	no	no	no	no	no	no	no	no
3976	4567	3604	38.1881	Multipara	no	no	0	no	no	Spontangeburt	Spontangeburt	39.1429	>36+6	2840	>=2500	no	no	yes	no	9	10	10	normal flora	no	no	no	no	no	no	no	no	no	no	no
3978	4569	14252	36.6891	Multipara	no	no	0	no	no	Sectio	Sectio	39.5714	>36+6	3310	>=2500	no	no	yes	no	8	9	10	normal flora	no	no	no	no	no	no	no	no	no	no	no
3982	4573	25645	35.8682	Multipara	no	no	0	no	no	Sectio	Sectio	38.7143	>36+6	3070	>=2500	no	no	yes	no	9	9	10	normal flora	yes	no	no	no	no	no	no	no	no	yes	IGDM
3985	4577	16988	42.2951	Multipara	no	no	0	no	no	Spontangeburt	Spontangeburt	39.1429	>36+6	3350	>=2500	no	no	yes	no	9	10	10	normal flora	no	no	no	no	no	no	no	no	no	no	no
3987	4579	28398	31.7721	Multipara	no	no	0	no	no	Sectio	Sectio	40.2857	>36+6	3270	>=2500	no	no	yes	no	9	10	10	normal flora	yes	no	no	no	no	no	no	no	no	yes	IGDM
3988	4580	28396	31.8298	Multipara	no	no	0	no	no	Sectio	Sectio	39.4286	>36+6	3570	>=2500	no	no	yes	no	9	10	10	normal flora	no	no	no	no	no	no	no	no	no	no	no
3990	4583	27341	34.1606	Multipara	no	yes	4	no	no	Spontangeburt	Spontangeburt	40.5714	>36+6	3800	>=2500	no	no	yes	no	9	10	10	normal flora	no	no	no	no	no	no	no	no	no	no	no
3992	4586	13775	35.1764	Multipara	no	no	0	no	no	Sectio	Sectio	38.5714	>36+6	3460	>=2500	no	no	yes	no	9	10	10	normal flora	no	no	no	no	no	no	no	no	no	no	no
4000	4597	20168	40.4695	Multipara	no	no	0	no	no	Spontangeburt	Spontangeburt	40.2857	>36+6	4130	>=2500	no	no	yes	no	9	10	10	normal flora	yes	no	no	no	no	no	no	no	no	yes	IGDM
4010	4607	14603	25.326	Multipara	no	no	0	no	no	Sectio	Sectio	38.7143	>36+6	3420	>=2500	no	no	yes	no	9	10	10	normal flora	no	no	no	no	no	no	no	no	no	no	no
4011	4608	4750	32.9362	Multipara	no	no	0	no	no	Sectio	Sectio	38.7143	>36+6	3600	>=2500	no	no	yes	no	9	10	10	normal flora	yes	no	no	no	no	no	no	no	no	yes	IGDM
4016	4615	17920	37.0817	Primipara	no	no	0	no	no	Spontangeburt	Spontangeburt	40.2857	>36+6	3210	>=2500	no	no	yes	no	9	10	10	normal flora	no	no	no	no	no	no	no	no	no	no	no
4020	4619	25354	30.2594	Primipara	no	no	0	no	no	VE	VE	37.7143	>36+6	3170	>=2500	no	no	yes	no	9	10	10	normal flora	no	no	no	no	no	no	no	no	no	no	no
4039	4638	23031	31.8902	Multipara	no	no	0	no	no	Spontangeburt	Spontangeburt	38.8571	>36+6	2970	>=2500	no	no	yes	no	9	10	10	Intermediate	no	no	no	no	no	no	no	no	yes	no	no
4050	4649	9776	34.3445	Primipara	no	no	0	no	no	VE	VE	40.7143	>36+6	3230	>=2500	no	no	yes	no	8	8	10	normal flora	no	no	no	no	no	no	no	no	no	no	no
4051	4651	10467	29.8421	Multipara	no	no	0	no	no	Spontangeburt	Spontangeburt	39.1429	>36+6	3528	>=2500	no	no	yes	no				normal flora	no	no	no	no	no	no	no	no	no	no	no
4056	4656	11520	20.291	Primipara	no	no	0	no	no	Sectio	Sectio	39.1429	>36+6	3620	>=2500	no	no	yes	no	9	10	10	normal flora	no	no	no	no	no	no	no	no	no	no	no
4061	4661	18969	39.9286	Primipara	yes	no	0	no	no	Spontangeburt	Spontangeburt	41.4286	>36+6	3500	>=2500	no	no	yes	no	9	10	10	Bacterial vaginosis	no	no	no	no	no	no	yes	no	no	no	no
4062	4662	25936	31.234	Primipara	no	no	0	no	no	Sectio	Sectio	38.1429	>36+6	2970	>=2500	no	no	yes	no	9	10	10	normal flora	no	no	no	no	no	no	no	no	no	no	no
4064	4665	16512	31.7529	Multipara	no	no	0	no	no	Sectio	Sectio	37.7143	>36+6	3600	>=2500	no	no	yes	no	9	10	10	normal flora	no	no	no	no	no	no	no	no	no	no	no
4066	4668	10797	19.9753	Primipara	no	no	0	no	no	Spontangeburt	Spontangeburt	39.2857	>36+6	3000	>=2500	no	no	yes	no	9	10	10	normal flora	no	no	no	no	no	no	no	no	no	no	no
4074	4676	4813	38.7097	Multipara	no	no	0	no	no	Sectio	Sectio	38.4286	>36+6	3810	>=2500	no	no	yes	no	9	10	10	Intermediate	no	no	no	no	no	no	no	no	yes	no	no
4075	4678	10766	33.9437	Multipara	no	yes	30	no	no	Sectio	Sectio	40.1429	>36+6	3040	>=2500	no	no	yes	no	9	10	10	normal flora	no	yes	no	no	no	no	no	no	no	yes	GDM
4079	4683	7532	21.8723	Primipara	no	no	0	no	no	Spontangeburt	Spontangeburt	40.2857	>36+6	3250	>=2500	no	no	yes	no	9	10	10	normal flora	no	no	no	no	no	no	no	no	no	no	no
4088	4692	2874	23.7419	Multipara	no	no	0	no	no	Spontangeburt	Spontangeburt	40.4286	>36+6	3740	>=2500	no	no	yes	no	9	10	10	Intermediate	no	no	no	no	no	no	no	no	yes	no	no
4090	4694	2224	26.987	Multipara	no	no	0	no	no	Spontangeburt	Spontangeburt	30.2857	[28+0,31+6]	1324	[1000,1500)	yes	no	yes	yes	8	8	9	normal flora	no	no	no	no	no	no	no	no	no	no	no
4092	4696	7245	31.1297	Multipara	no	no	0	no	no	Spontangeburt	Spontangeburt	41	>36+6	3890	>=2500	no	no	yes	no	10	10	10	normal flora	no	no	no	no	no	no	no	no	no	no	no
4097	4701	24083	35.8874	Multipara	no	no	0	no	no	Spontangeburt	Spontangeburt	41.2857	>36+6	3334	>=2500	no	no	yes	no	9	10	10	Intermediate	no	no	no	no	no	no	no	no	yes	no	no
4102	4706	8174	24.1098	Multipara	no	no	0	no	no	Spontangeburt	Spontangeburt	38.1429	>36+6	3570	>=2500	no	no	yes	no	9	10	10	normal flora	no	no	no	no	no	no	no	no	no	no	no
4104	4709	9475	16.615	Primipara	no	no	0	no	no	VE	VE	40.7143	>36+6	3850	>=2500	no	no	yes	no	9	10	10	normal flora	no	no	no	no	no	no	no	no	no	no	no
4105	4710	1823	24.291	Primipara	no	no	0	no	no	Spontangeburt	Spontangeburt	41.4286	>36+6	3690	>=2500	no	no	yes	no	9	10	10	normal flora	no	no	no	no	no	no	no	no	no	no	no
4106	4711	1574	27.4152	Primipara	no	no	0	no	no	Spontangeburt	Spontangeburt	39.7143	>36+6	2500	>=2500	yes	no	yes	no	9	10	10	normal flora	no	no	no	no	no	no	no	no	no	no	no
4107	4713	12380	26.8607	Multipara	no	no	0	no	no	Sectio	Sectio	38.1429	>36+6	2690	>=2500	no	no	yes	no	8	9	10	normal flora	no	no	no	no	no	no	no	no	no	no	no
4111	4717	24662	25.5456	Primipara	no	yes	2	no	no	Spontangeburt	Spontangeburt	41.1429	>36+6	3930	>=2500	no	no	yes	no	9	10	10	Intermediate	no	no	no	no	no	no	no	no	yes	no	no
4113	4719	28532	23.138	Primipara	no	yes	20	no	no	Akutsectio	Sectio	40.1429	>36+6	3330	>=2500	no	no	yes	no	5	8	9	Intermediate	no	no	no	no	no	no	no	no	yes	no	no
4115	4721	18916	33.1887	Multipara	no	no	0	no	no	Sectio	Sectio	35.2857	[32+0,36+6]	2241	[1500,2500)	yes	no	yes	yes	8	9	9	Intermediate	no	no	no	no	no	no	no	no	yes	no	no
4124	4733	24935	20.7687	Primipara	no	no	0	no	no	Spontangeburt	Spontangeburt	40.1429	>36+6	3770	>=2500	no	no	yes	no	9	10	10	normal flora	yes	no	no	no	no	no	no	no	no	yes	IGDM
4126	4735	27818	31.5937	Primipara	no	yes	2	no	no	Spontangeburt	Spontangeburt	39.2857	>36+6	3240	>=2500	no	no	yes	no	9	10	10	Bacterial vaginosis	no	no	no	no	no	no	yes	no	no	no	no
4129	4739	23975	33.6527	Multipara	no	no	0	no	no	Sectio	Sectio	39	>36+6	3760	>=2500	no	no	yes	no	9	10	10	normal flora	no	yes	no	no	no	no	no	no	no	yes	GDM
4131	4741	14741	37.4056	Multipara	no	no	0	no	no	Spontangeburt	Spontangeburt	40.8571	>36+6	3650	>=2500	no	no	yes	no	9	10	10	normal flora	no	no	no	no	no	no	no	no	no	no	no
4139	4750	19459	34.534	Multipara	no	no	0	no	no	Sectio	Sectio	38.4286	>36+6	4170	>=2500	no	no	yes	no	9	10	10	Intermediate	no	no	no	no	no	no	no	no	yes	no	no
4141	4752	24364	25.8943	Multipara	no	yes	5	no	no	Spontangeburt	Spontangeburt	39.8571	>36+6	3420	>=2500	no	no	yes	no	9	10	10	normal flora	no	no	no	no	no	no	no	no	no	no	no
4146	4757	6480	35.6623	Multipara	no	no	0	no	no	Sectio	Sectio	38.7143	>36+6	3370	>=2500	no	no	yes	no	9	10	10	normal flora	no	yes	no	no	no	no	no	no	no	yes	GDM
4147	4758	6253	24.1016	Primipara	no	no	0	no	no	Spontangeburt	Spontangeburt	41.2857	>36+6	3370	>=2500	no	no	yes	no	9	10	10	Candida	no	no	no	no	no	no	no	yes	no	no	no
4149	4760	13842	23.1517	Multipara	no	yes	5	no	no	Spontangeburt	Spontangeburt	40.4286	>36+6	2870	>=2500	no	no	yes	no	9	10	10	normal flora	no	no	no	no	no	no	no	no	no	no	no
4153	4764	10426	38.7618	Multipara	no	no	0	no	no	Sectio	Sectio	38.5714	>36+6	3070	>=2500	no	no	yes	no	8	9	9	Bacterial vaginosis + Candida	no	no	no	no	no	no	yes	yes	no	no	no
4155	4767	643	32.6067	Multipara	no	no	0	no	no	Spontangeburt	Spontangeburt	39.7143	>36+6	3390	>=2500	no	no	yes	no	9	10	10	normal flora	no	no	no	no	no	no	no	no	no	no	no
4156	4769	9379	30.3116	Multipara	no	no	0	no	no	Spontangeburt	Spontangeburt	40.7143	>36+6	4490	>=2500	no	no	yes	no	9	10	10	normal flora	no	no	no	no	no	no	no	no	no	no	no
4156	4770	9372	32.1126	Multipara	no	no	0	no	no	Spontangeburt	Spontangeburt	39	>36+6	4150	>=2500	no	no	yes	no	9	10	10	Candida	yes	no	no	no	no	no	no	yes	no	yes	IGDM
4158	4772	27817	38.2485	Primipara	no	no	0	no	no	Sectio	Sectio	40.7143	>36+6	3300	>=2500	no	no	yes	no	10	10	10	normal flora	no	no	no	no	no	no	no	no	no	no	no
4160	4774	25564	27.2862	Primipara	no	no	0	no	no	Sectio	Sectio	41	>36+6	4030	>=2500	no	no	yes	no	9	10	10	normal flora	no	no	no	no	no	no	no	no	no	no	no
4162	4776	13165	29.9959	Primipara	no	no	0	no	no	Sectio	Sectio	40.4286	>36+6	3960	>=2500	no	no	yes	no	9	10	10	Candida	no	no	no	no	no	no	no	yes	no	no	no
4165	4779	14079	30.1551	Primipara	no	no	0	no	no	Akutsectio	Sectio	41.4286	>36+6	3838	>=2500	no	no	yes	no	4	7	9	normal flora	no	no	no	no	no	no	no	no	no	no	no
4168	4782	15959	24.6122	Multipara	no	no	0	no	no	Spontangeburt	Spontangeburt	40.2857	>36+6	3460	>=2500	no	no	yes	no	10	10	10	normal flora	no	no	no	no	no	no	no	no	no	no	no
4177	4791	24424	40.0412	Multipara	no	no	0	no	no	Spontangeburt	Spontangeburt	39	>36+6	2950	>=2500	no	no	yes	no	9	10	10	normal flora	no	no	no	no	no	no	no	no	no	no	no
4179	4795	9095	23.1023	Multipara	no	no	0	no	no	Spontangeburt	Spontangeburt	40.5714	>36+6	3800	>=2500	no	no	yes	no	8	10	10	Bacterial vaginosis + Candida	no	no	no	no	no	no	yes	yes	no	no	no
4181	4797	10972	20.3926	Multipara	no	no	0	no	no	Spontangeburt	Spontangeburt	40.4286	>36+6	4700	>=2500	no	no	yes	no	9	10	10	normal flora	no	no	no	no	no	no	no	no	no	no	no
4183	4800	25811	50.21	Multipara	no	no	0	no	no	Sectio	Sectio	39.1429	>36+6	3100	>=2500	no	no	yes	no	9	10	10	Intermediate	yes	no	no	no	no	no	no	no	yes	yes	IGDM
4184	4801	21825	36.2388	Multipara	no	no	0	no	no	Sectio	Sectio	35.8571	[32+0,36+6]	2980	>=2500	no	no	yes	yes	9	10	10	Intermediate	no	no	no	no	no	yes	no	no	yes	no	no
4185	4803	8372	38.1332	Multipara	no	no	0	no	no	Spontangeburt	Spontangeburt	40.1429	>36+6	3410	>=2500	no	no	yes	no	9	10	10	normal flora	no	no	no	no	no	no	no	no	no	no	no
4186	4804	10760	32.5793	Multipara	no	no	0	no	no	Spontangeburt	Spontangeburt	40.4286	>36+6	3986	>=2500	no	no	yes	no	8	9	10	normal flora	no	no	no	no	no	no	no	no	no	no	no
4187	4805	13867	38.1194	Primipara	no	no	0	no	no	Spontangeburt	Spontangeburt	40.4286	>36+6	3820	>=2500	no	no	yes	no	9	10	10	normal flora	no	no	no	no	no	no	no	no	no	no	no
4190	4809	21007	37.757	Primipara	no	no	0	no	no	Sectio	Sectio	25.8571	[23+0,27+6]	931	[500,1000)	yes	no	yes	yes	7	8	9	normal flora	no	yes	no	no	no	no	no	no	no	yes	GDM
4194	4814	16116	22.8003	Multipara	no	yes	2	no	no	Spontangeburt	Spontangeburt	39.4286	>36+6	3310	>=2500	no	no	yes	no	9	10	10	normal flora	no	no	no	no	no	no	no	no	no	no	no
4195	4815	19856	38.7618	Primipara	no	no	0	no	no	Sectio	Sectio	35.7143	[32+0,36+6]	2470	[1500,2500)	yes	no	yes	yes	8	9	9	normal flora	no	no	no	no	no	no	no	no	no	no	no
4204	4825	12336	29.7763	Multipara	no	no	0	no	no	Sectio	Sectio	38.1429	>36+6	4010	>=2500	no	no	yes	no	9	10	10	normal flora	no	no	no	no	no	no	no	no	no	no	no
4214	4835	1053	36.4942	Multipara	no	no	0	no	no	Sectio	Sectio	38	>36+6	3610	>=2500	no	no	yes	no	9	10	10	normal flora	yes	no	no	yes	yes	no	no	no	no	yes	IGDM
4216	4838	16281	26.9705	Multipara	no	no	0	no	no	Spontangeburt	Spontangeburt	40	>36+6	3360	>=2500	no	no	yes	no	10	10	10	Candida	no	no	no	no	no	no	no	yes	no	no	no
4217	4839	2083	33.3809	Multipara	yes	no	0	no	no	Sectio	Sectio	38.2857	>36+6	3930	>=2500	no	no	yes	no	9	10	10	Candida	no	no	no	no	no	no	no	yes	no	no	no
4226	4849	26345	29.6692	Multipara	no	no	0	no	no	Sectio	Sectio	41.5714	>36+6	4360	>=2500	no	no	yes	no	9	10	10	Intermediate	no	no	no	no	no	no	no	no	yes	no	no
4228	4851	13082	35.2203	Primipara	yes	no	0	no	no	Sectio	Sectio	41.5714	>36+6	4320	>=2500	no	no	yes	no	9	10	10	normal flora	no	no	no	no	no	no	no	no	no	no	no
4232	4855	15501	32.1208	Multipara	no	no	0	no	no	Spontangeburt	Spontangeburt	34	[32+0,36+6]	1770	[1500,2500)	yes	no	yes	yes	9	10	10	normal flora	no	no	no	no	no	no	no	no	no	no	no
4233	4857	23026	17.7021	Primipara	no	yes	6	no	no	Spontangeburt	Spontangeburt	38.4286	>36+6	2870	>=2500	no	no	yes	no	9	10	10	Bacterial vaginosis	no	no	no	no	no	no	yes	no	no	no	no
4235	4859	16680	29.757	Primipara	no	no	0	no	no	Sectio	Sectio	38	>36+6	2695	>=2500	no	no	yes	no	9	10	10	normal flora	no	no	no	no	no	no	no	no	no	no	no
4236	4860	28354	24.1949	Multipara	no	no	0	no	no	Spontangeburt	Spontangeburt	39.5714	>36+6	3630	>=2500	no	no	yes	no	9	10	10	Candida	no	no	no	no	no	no	no	yes	no	no	no
4239	4863	11658	35.3137	Primipara	no	no	0	no	no	Sectio	Sectio	39.7143	>36+6	3262	>=2500	no	no	yes	no	9	10	10	normal flora	no	no	no	no	no	no	no	no	no	no	no
4240	4865	10862	41.0323	Multipara	no	no	0	no	no	Spontangeburt	Spontangeburt	39	>36+6	2730	>=2500	no	no	yes	no	9	10	10	normal flora	no	yes	no	no	no	no	no	no	no	yes	GDM
4245	4870	14569	33.1256	Primipara	yes	no	0	no	no	VE	VE	40.1429	>36+6	3910	>=2500	no	no	yes	no	9	10	10	normal flora	no	no	yes	no	no	no	no	no	no	yes	IDDM
4252	4877	18926	21.1668	Multipara	no	no	0	no	no	Spontangeburt	Spontangeburt	41.5714	>36+6	3590	>=2500	no	no	yes	no	9	10	10	normal flora	no	no	no	no	no	no	no	no	no	no	no
4253	4878	4043	31.1462	Multipara	no	no	0	no	no	Sectio	Sectio	38.2857	>36+6	3630	>=2500	no	no	yes	no	9	10	10	Intermediate	no	yes	no	no	no	no	no	no	yes	yes	GDM
4256	4881	19745	39.4811	Primipara	no	no	0	no	no	Sectio	Sectio	41.1429	>36+6	3650	>=2500	no	no	yes	no	9	10	10	normal flora	no	no	no	no	no	no	no	no	no	no	no
4257	4882	25934	36.8401	Primipara	no	no	0	no	no	Spontangeburt	Spontangeburt	40.8571	>36+6	3614	>=2500	no	no	yes	no	4	8	10	normal flora	no	no	no	no	no	no	no	no	no	no	no
4262	4888	6196	31.1325	Multipara	no	no	0	no	no	Sectio	Sectio	38.8571	>36+6	3970	>=2500	no	no	yes	no	9	10	10	normal flora	no	no	no	no	no	no	no	no	no	no	no
4263	4889	2343	33.8833	Primipara	no	no	0	no	no	Sectio	Sectio	33.8571	[32+0,36+6]	2340	[1500,2500)	yes	no	yes	yes	9	10	10	normal flora	no	no	no	no	no	no	no	no	no	no	no
4270	4897	5758	40.9554	Multipara	no	no	0	no	no	Spontangeburt	Spontangeburt	39.5714	>36+6	3490	>=2500	no	no	yes	no	9	10	10	normal flora	no	no	no	no	no	no	no	no	no	no	no
4271	4899	27985	33.768	Multipara	no	no	0	no	no	Spontangeburt	Spontangeburt	37.8571	>36+6	3080	>=2500	no	no	yes	no	9	10	10	Candida	no	no	no	no	no	no	no	yes	no	no	no
4277	4905	16184	28.4255	Multipara	no	no	0	no	no	Spontangeburt	Spontangeburt	40.1429	>36+6	3500	>=2500	no	no	yes	no	9	10	10	normal flora	no	yes	no	no	no	no	no	no	no	yes	GDM
4281	4911	11841	18.3363	Multipara	no	no	0	no	no	Spontangeburt	Spontangeburt	37.1429	>36+6	2880	>=2500	no	no	yes	no	9	10	10	normal flora	no	no	no	no	no	no	no	no	no	no	no
4287	4918	429	29.4907	Multipara	no	yes	8	no	no	Sectio	Sectio	38.8571	>36+6	3370	>=2500	no	no	yes	no	8	9	10	Candida	no	no	no	no	no	no	no	yes	no	no	no
4289	4920	13890	31.8133	Multipara	no	no	0	no	no	Spontangeburt	Spontangeburt	41.4286	>36+6	3770	>=2500	no	no	yes	no	9	9	10	normal flora	no	no	no	no	no	no	no	no	no	no	no
4293	4925	19227	28.5573	Primipara	no	no	0	no	no	Spontangeburt	Spontangeburt	41.1429	>36+6	3280	>=2500	no	no	yes	no	9	10	10	normal flora	no	no	no	no	no	no	no	no	no	no	no
4296	4928	27597	36.2251	Multipara	yes	no	0	no	no	Sectio	Sectio	35.4286	[32+0,36+6]	2410	[1500,2500)	yes	no	yes	yes	9	10	10	normal flora	no	yes	no	no	no	no	no	no	no	yes	GDM
4302	4934	899	23.0583	Primipara	no	no	0	no	no	Spontangeburt	Spontangeburt	39.2857	>36+6	2610	>=2500	no	no	yes	no	9	10	10	normal flora	no	no	no	no	no	no	no	no	no	no	no
4307	4939	23766	27.7172	Multipara	no	yes	5	no	no	Spontangeburt	Spontangeburt	36.5714	[32+0,36+6]	2430	[1500,2500)	yes	no	yes	yes	9	10	10	normal flora	no	no	no	no	no	no	no	no	no	no	no
4308	4940	392	38.3693	Multipara	no	no	0	no	no	Sectio	Sectio	32.7143	[32+0,36+6]	1355	[1000,1500)	yes	no	yes	yes	6	8	8	normal flora	no	no	no	no	no	no	no	no	no	no	no
4309	4942	3498	22.3857	Primipara	no	yes	3	no	no	Sectio	Sectio	38.1429	>36+6	3300	>=2500	no	no	yes	no	8	8	9	normal flora	no	no	no	no	no	no	no	no	no	no	no
4313	4946	18439	38.792	Primipara	no	no	0	no	no	Sectio	Sectio	37.5714	>36+6	2590	>=2500	no	no	yes	no	8	8	9	normal flora	yes	no	no	no	no	no	no	no	no	yes	IGDM
4313	4947	18442	36.9279	Multipara	no	no	0	no	no	Sectio	Sectio	38.8571	>36+6	2940	>=2500	no	no	yes	no	9	10	10	normal flora	yes	no	no	no	no	no	no	no	no	yes	IGDM
4325	4961	14002	34.965	Primipara	no	no	0	no	no	Akutsectio	Sectio	38.8571	>36+6	3480	>=2500	no	no	yes	no	9	10	10	normal flora	no	no	no	no	no	no	no	no	no	no	no
4328	4964	27810	35.1874	Primipara	no	no	0	no	no	Spontangeburt	Spontangeburt	39.2857	>36+6	2960	>=2500	no	no	yes	no	9	10	10	Bacterial vaginosis	yes	no	no	no	no	yes	yes	no	no	yes	IGDM
4329	4965	16674	33.9986	Multipara	no	no	0	no	no	Spontangeburt	Spontangeburt	41.5714	>36+6	3740	>=2500	no	no	yes	no	9	10	10	normal flora	no	no	no	no	no	no	no	no	no	no	no
4332	4969	21836	28.5573	Multipara	no	no	0	no	no	Spontangeburt	Spontangeburt	40.1429	>36+6	3360	>=2500	no	no	yes	no	9	10	10	normal flora	no	no	no	no	no	no	no	no	no	no	no
4335	4973	25345	21.5237	Primipara	no	no	0	no	no	Spontangeburt	Spontangeburt	37.4286	>36+6	3260	>=2500	no	no	yes	no	9	10	10	Bacterial vaginosis	no	no	no	no	no	no	yes	no	no	no	no
4335	4974	25348	20.4914	Multipara	no	no	0	no	no	Spontangeburt	Spontangeburt	38.7143	>36+6	3120	>=2500	no	no	yes	no	9	10	10	Candida	no	no	no	no	no	no	no	yes	no	no	no
4344	4985	28002	43.8929	Multipara	no	no	0	no	no	Sectio	Sectio	38.5714	>36+6	3040	>=2500	no	no	yes	no	9	10	10	normal flora	no	no	no	no	no	no	no	no	no	no	no
4348	4989	12538	28.3789	Multipara	no	yes	6	no	no	Sectio	Sectio	38.1429	>36+6	3160	>=2500	no	no	yes	no	7	9	9	normal flora	no	no	no	no	no	no	no	no	no	no	no
4354	4995	27003	21.952	Primipara	no	no	0	no	no	Sectio	Sectio	38	>36+6	3430	>=2500	no	no	yes	no	9	10	10	normal flora	no	no	no	no	no	no	no	no	no	no	no
4360	5002	3774	35.0007	Multipara	no	no	0	no	no	Sectio	Sectio	35.7143	[32+0,36+6]	2200	[1500,2500)	yes	no	yes	yes	8	8	9	normal flora	no	no	no	no	no	no	no	no	no	no	no
4364	5006	13866	17.0734	Primipara	no	yes	10	no	no	Spontangeburt	Spontangeburt	39	>36+6	3350	>=2500	no	no	yes	no	9	10	10	normal flora	no	yes	no	no	no	no	no	no	no	yes	GDM
4364	5007	13863	18.0645	Multipara	no	yes	10	no	no	Spontangeburt	Spontangeburt	38.8571	>36+6	3320	>=2500	no	no	yes	no	9	10	10	normal flora	no	no	no	no	no	no	no	no	no	no	no
4366	5011	15174	24.8209	Multipara	no	yes	10	no	no	Spontangeburt	Spontangeburt	40.7143	>36+6	3310	>=2500	no	no	yes	no	9	10	10	normal flora	no	no	no	no	no	no	no	no	no	no	no
4371	5018	28474	19.7612	Multipara	no	yes	7	no	no	Spontangeburt	Spontangeburt	39.2857	>36+6	2600	>=2500	no	no	yes	no	9	10	10	normal flora	no	no	no	no	no	no	no	no	no	no	no
4375	5022	6938	26.7042	Multipara	no	yes	20	no	no	Spontangeburt	Spontangeburt	40.7143	>36+6	3690	>=2500	no	no	yes	no	9	10	10	Intermediate	no	no	no	no	no	no	no	no	yes	no	no
4376	5023	634	35.6321	Multipara	no	yes	10	no	no	Spontangeburt	Spontangeburt	38.8571	>36+6	2550	>=2500	no	no	yes	no	9	10	10	normal flora	no	no	no	no	no	no	no	no	no	no	no
4384	5034	17756	42.3967	Multipara	no	no	0	no	no	Spontangeburt	Spontangeburt	38.7143	>36+6	3060	>=2500	no	no	yes	no	9	10	10	normal flora	no	no	no	no	no	no	no	no	no	no	no
4386	5037	21209	32.3926	Multipara	no	no	0	no	no	Sectio	Sectio	40	>36+6	2790	>=2500	no	no	yes	no	9	10	10	normal flora	no	no	no	no	no	no	no	no	no	no	no
4390	5041	428	23.4729	Multipara	no	no	0	no	no	Sectio	Sectio	37.8571	>36+6	3780	>=2500	no	no	yes	no	9	10	10	Candida	no	yes	no	no	no	no	no	yes	no	yes	GDM
4392	5043	1146	31.6706	Multipara	no	yes	15	no	no	Spontangeburt	Spontangeburt	40.8571	>36+6	3980	>=2500	no	no	yes	no	9	10	10	Bacterial vaginosis	no	no	no	no	no	no	yes	no	no	no	no
4411	5066	9323	17.6527	Primipara	no	yes	10	no	no	Spontangeburt	Spontangeburt	39.4286	>36+6	2820	>=2500	no	no	yes	no	9	10	10	normal flora	no	no	no	no	no	no	no	no	no	no	no
4413	5068	9616	16.7632	Multipara	no	no	0	no	no	Spontangeburt	Spontangeburt	38.2857	>36+6	2530	>=2500	no	no	yes	no	7	7	10	Candida	no	no	no	no	no	no	no	yes	no	no	no
4421	5077	14518	22.4791	Primipara	no	no	0	no	no	Sectio	Sectio	38.2857	>36+6	3070	>=2500	no	no	yes	no	9	10	10	normal flora	no	no	no	no	no	no	no	no	no	no	no
4423	5080	14737	36.4475	Multipara	no	yes	2	no	no	Spontangeburt	Spontangeburt	39.1429	>36+6	3810	>=2500	no	no	yes	no	8	9	10	Bacterial vaginosis	yes	no	no	no	no	no	yes	no	no	yes	IGDM
4429	5086	16276	21.2491	Primipara	no	yes	4	no	no	Spontangeburt	Spontangeburt	38.4286	>36+6	2810	>=2500	no	no	yes	no	9	10	10	normal flora	no	no	no	no	no	no	no	no	no	no	no
4440	5098	21087	35.4674	Multipara	no	yes	5	no	no	Spontangeburt	Spontangeburt	39.5714	>36+6	3270	>=2500	no	no	yes	no	9	10	10	normal flora	no	no	no	no	no	no	no	no	no	no	no
4441	5099	23020	22.3198	Multipara	no	no	0	no	no	Sectio	Sectio	39	>36+6	3380	>=2500	no	no	yes	no	9	10	10	Candida	no	no	no	no	no	no	no	yes	no	no	no
4445	5103	23293	28.1675	Multipara	no	yes	1	no	no	Spontangeburt	Spontangeburt	39.2857	>36+6	3620	>=2500	no	no	yes	no	9	10	10	normal flora	no	no	no	no	no	no	no	no	no	no	no
4456	5115	24926	25.9849	Multipara	no	yes	2	no	no	Spontangeburt	Spontangeburt	40.1429	>36+6	3342	>=2500	no	no	yes	no	9	10	10	Bacterial vaginosis	no	no	no	no	no	no	yes	no	no	no	no
4458	5118	25042	17.3864	Primipara	no	no	0	no	no	Sectio	Sectio	39	>36+6	3310	>=2500	no	no	yes	no	9	10	10	normal flora	no	no	no	no	no	no	no	no	no	no	no
4464	5124	26244	29.8284	Multipara	no	yes	15	no	no	Spontangeburt	Spontangeburt	40	>36+6	4300	>=2500	no	no	yes	no	9	10	10	normal flora	no	no	no	no	no	no	no	no	no	no	no
4465	5125	26515	20.766	Primipara	no	no	0	no	no	Spontangeburt	Spontangeburt	38.4286	>36+6	3106	>=2500	no	no	yes	no	10	10	10	normal flora	no	no	no	no	no	no	no	no	no	no	no
4467	5128	26851	30.1551	Multipara	no	no	0	no	no	Sectio	Sectio	34.4286	[32+0,36+6]	2000	[1500,2500)	yes	no	yes	yes	9	10	10	normal flora	no	no	no	no	no	no	no	no	no	no	no
4469	5130	27675	18.1798	Primipara	no	yes	3	no	no	Sectio	Sectio	39	>36+6	2950	>=2500	no	no	yes	no	9	10	10	Candida	no	no	no	no	no	no	no	yes	no	no	no
4471	5132	27797	28.3404	Multipara	no	no	0	no	no	Sectio	Sectio	38.8571	>36+6	2946	>=2500	no	no	yes	no	9	10	10	normal flora	no	no	no	no	no	no	no	no	no	no	no
4473	5134	27795	24.5957	Multipara	no	yes	12	no	no	Spontangeburt	Spontangeburt	39.5714	>36+6	3160	>=2500	no	no	yes	no	9	10	10	normal flora	no	no	no	no	no	no	no	no	no	no	no
4474	5135	27798	34.4598	Primipara	no	yes	3	no	no	Spontangeburt	Spontangeburt	40	>36+6	3640	>=2500	no	no	yes	no	9	10	10	normal flora	no	no	no	no	no	no	no	no	no	no	no
4478	5139	632	19.7227	Primipara	no	yes	6	no	no	Spontangeburt	Spontangeburt	41.4286	>36+6	3260	>=2500	no	no	yes	no	9	10	10	Intermediate	no	no	no	no	no	no	no	no	yes	no	no
4487	5148	6513	26.1084	Multipara	no	no	0	no	no	Sectio	Sectio	38.1429	>36+6	3740	>=2500	no	no	yes	no	9	10	10	Candida	no	no	no	no	no	no	no	yes	no	no	no
4489	5151	427	27.6788	Primipara	no	no	0	no	no	Spontangeburt	Spontangeburt	40.1429	>36+6	3890	>=2500	no	no	yes	no	9	10	10	Bacterial vaginosis	no	yes	no	no	no	yes	yes	no	no	yes	GDM
4490	5152	10519	32.4393	Multipara	no	no	0	no	no	Sectio	Sectio	39.2857	>36+6	3420	>=2500	no	no	yes	no	8	8	9	Intermediate	no	no	no	no	no	no	no	no	yes	no	no
4497	5159	3105	27.3191	Primipara	no	yes	20	no	no	Spontangeburt	Spontangeburt	39.4286	>36+6	2900	>=2500	no	no	yes	no	9	10	10	Candida	no	no	no	no	no	no	no	yes	no	no	no
4497	5160	3103	29.8284	Multipara	no	yes	20	no	no	Spontangeburt	Spontangeburt	41.1429	>36+6	2480	[1500,2500)	yes	no	yes	no	9	10	10	normal flora	no	no	no	no	no	no	no	no	no	no	no
4500	5164	12594	25.3013	Primipara	no	no	0	no	no	Spontangeburt	Spontangeburt	38.5714	>36+6	4130	>=2500	no	no	yes	no	9	10	10	Intermediate	no	no	no	no	no	no	no	no	yes	no	no
4504	5168	19744	30.3445	Primipara	no	no	0	no	no	Sectio	Sectio	38.8571	>36+6	2900	>=2500	no	no	yes	no	9	10	10	normal flora	no	no	no	no	no	no	no	no	no	no	no
4506	5170	27725	34.1469	Primipara	no	no	0	no	no	VE	VE	40.5714	>36+6	3540	>=2500	no	no	yes	no	9	10	10	Intermediate	no	no	no	no	no	no	no	no	yes	no	no
4511	5175	18639	41.186	Primipara	no	no	0	no	no	Sectio	Sectio	38.8571	>36+6					yes	no	8	8	9	normal flora	no	no	no	no	no	no	no	no	no	no	no
4514	5178	12887	29.6637	Primipara	no	no	0	no	no	Spontangeburt	Spontangeburt	41.5714	>36+6	3600	>=2500	no	no	yes	no	9	10	10	normal flora	no	no	no	no	no	no	no	no	no	no	no
4528	5193	18796	23.5498	Primipara	no	no	0	no	no	VE	VE	41.5714	>36+6	4250	>=2500	no	no	yes	no	9	10	10	Candida	no	no	no	no	no	no	no	yes	no	no	no
4531	5196	19980	33.6362	Multipara	no	no	0	no	no	Sectio	Sectio	38.7143	>36+6	3130	>=2500	no	no	yes	no	9	10	10	Intermediate	no	no	no	no	no	no	no	no	yes	no	no
4531	5197	19989	31.5113	Multipara	no	no	0	no	no	Sectio	Sectio	40.8571	>36+6	3540	>=2500	no	no	yes	no	9	10	10	Intermediate	no	no	no	no	no	no	no	no	yes	no	no
4533	5199	15822	22.534	Multipara	no	no	0	no	no	Spontangeburt	Spontangeburt	39.4286	>36+6	3290	>=2500	no	no	yes	no	9	10	10	normal flora	no	no	no	no	no	no	no	no	no	no	no
4540	5206	2910	39.8819	Multipara	no	yes	10	no	no	Sectio	Sectio	38.2857	>36+6	2760	>=2500	no	no	yes	no	9	10	10	normal flora	no	no	no	no	no	no	no	no	no	no	no
4541	5209	14045	23.5031	Multipara	no	no	0	no	no	Sectio	Sectio	37.7143	>36+6	3190	>=2500	no	no	yes	no	10	10	10	Bacterial vaginosis	no	no	no	no	no	no	yes	no	no	no	no
4544	5212	13197	22.7481	Multipara	no	no	0	no	no	Sectio	Sectio	39	>36+6	3550	>=2500	no	no	yes	no	9	10	10	normal flora	no	no	no	no	no	no	no	no	no	no	no
4551	5219	14206	19.9643	Primipara	no	no	0	no	no	Sectio	Sectio	34.7143	[32+0,36+6]	2500	>=2500	yes	no	yes	yes	9	10	10	normal flora	no	no	no	no	no	no	no	no	no	no	no
4555	5224	19928	39.0858	Multipara	yes	no	0	no	no	Sectio	Sectio	37.8571	>36+6	2850	>=2500	no	no	yes	no	9	9	10	normal flora	no	yes	no	no	no	no	no	no	no	yes	GDM
4561	5230	22484	20.3624	Multipara	no	yes	30	no	no	Spontangeburt	Spontangeburt	39.1429	>36+6	3070	>=2500	no	no	yes	no	9	10	10	Bacterial vaginosis	no	no	no	no	no	no	yes	no	no	no	no
4568	5239	16670	42.0947	Primipara	no	no	0	no	no	VE	VE	39.2857	>36+6	2710	>=2500	no	no	yes	no	9	10	10	normal flora	no	no	no	no	no	no	no	no	no	no	no
4569	5240	2133	30.1194	Primipara	no	no	0	no	no	Spontangeburt	Spontangeburt	37.2857	>36+6	2760	>=2500	no	no	yes	no	9	10	10	normal flora	no	no	no	no	no	no	no	no	no	no	no
4573	5244	7260	31.4043	Primipara	no	no	0	no	no	Akutsectio	Sectio	31	[28+0,31+6]	1200	[1000,1500)	yes	no	yes	yes	4	6	9	Intermediate	no	no	no	no	no	no	no	no	yes	no	no
4574	5246	20395	22.1139	Multipara	no	no	0	no	no	Spontangeburt	Spontangeburt	38.7143	>36+6	2550	>=2500	no	no	yes	no				normal flora	no	no	no	no	no	no	no	no	no	no	no
4580	5252	19172	20.5601	Primipara	no	yes	8	no	no	Spontangeburt	Spontangeburt	39.5714	>36+6	2370	[1500,2500)	yes	no	yes	no	9	10	10	normal flora	no	no	no	no	no	no	no	no	no	no	no
4581	5253	21414	38.1908	Primipara	no	no	0	no	no	Sectio	Sectio	37.7143	>36+6	2880	>=2500	no	no	yes	no	9	10	10	normal flora	yes	no	no	no	no	yes	no	no	no	yes	IGDM
4583	5255	4386	31.8518	Primipara	no	no	0	no	no	Sectio	Sectio	38.8571	>36+6	3640	>=2500	no	no	yes	no	9	10	10	normal flora	no	no	no	no	no	no	no	no	no	no	no
4587	5259	26847	37.208	Primipara	yes	no	0	no	no	Spontangeburt	Spontangeburt	39.8571	>36+6	3150	>=2500	no	no	yes	no	10	10	10	normal flora	no	no	no	no	no	no	no	no	no	no	no
4587	5260	26850	35.58	Multipara	yes	no	0	no	no	Spontangeburt	Spontangeburt	41.2857	>36+6	3396	>=2500	no	no	yes	no	9	10	10	normal flora	no	no	no	no	no	no	no	no	no	no	no
4592	5266	1932	35.6925	Multipara	yes	no	0	no	no	Spontangeburt	Spontangeburt	38	>36+6	3066	>=2500	no	no	yes	no	9	10	10	normal flora	yes	no	no	no	no	no	no	no	no	yes	IGDM
4593	5267	8535	31.4482	Primipara	no	no	0	no	no	Spontangeburt	Spontangeburt	39.5714	>36+6	3190	>=2500	no	no	yes	no	9	10	10	normal flora	no	no	no	no	no	no	no	no	no	no	no
4604	5279	16669	36.0082	Primipara	no	no	0	no	no	Spontangeburt	Spontangeburt	38.4286	>36+6	2970	>=2500	no	no	yes	no	8	9	10	normal flora	no	no	yes	no	no	no	no	no	no	yes	IDDM
4607	5282	14912	33.4303	Primipara	no	no	0	no	no	Sectio	Sectio	40.1429	>36+6	3740	>=2500	no	no	yes	no	9	10	10	normal flora	yes	no	no	no	no	no	no	no	no	yes	IGDM
4612	5287	25562	20.5051	Primipara	no	no	0	no	no	Spontangeburt	Spontangeburt	40.1429	>36+6	3530	>=2500	no	no	yes	no	9	10	10	normal flora	no	no	no	no	no	no	no	no	no	no	no
4613	5288	5036	30.9732	Multipara	no	yes	10	no	no	Spontangeburt	Spontangeburt	40.7143	>36+6	2850	>=2500	no	no	yes	no	9	10	10	normal flora	no	no	no	no	no	no	no	no	no	no	no
4614	5289	9330	32.6754	Primipara	no	no	0	no	no	Spontangeburt	Spontangeburt	39.5714	>36+6	3770	>=2500	no	no	yes	no	9	10	10	normal flora	yes	no	no	no	no	no	no	no	no	yes	IGDM
4616	5292	12529	35.7694	Multipara	no	no	0	no	no	Spontangeburt	Spontangeburt	40.2857	>36+6	3710	>=2500	no	no	yes	no	9	10	10	Bacterial vaginosis	yes	no	no	no	no	yes	yes	no	no	yes	IGDM
4617	5293	11436	24.8016	Multipara	no	no	0	no	no	Sectio	Sectio	38	>36+6	3530	>=2500	no	no	yes	no	9	10	10	normal flora	no	no	no	no	no	no	no	no	no	no	no
4623	5300	19740	33.4221	Multipara	no	no	0	no	no	Sectio	Sectio	38.1429	>36+6	3410	>=2500	no	no	yes	no	9	10	10	normal flora	no	no	no	no	no	no	no	no	no	no	no
4625	5302	399	25.1915	Primipara	no	no	0	no	no	Sectio	Sectio	39.8571	>36+6	2640	>=2500	no	no	yes	no	8	10	10	normal flora	no	no	no	no	no	no	no	no	no	no	no
4626	5303	27476	32.9389	Primipara	no	no	0	no	no	Spontangeburt	Spontangeburt	40	>36+6	3406	>=2500	no	no	yes	no	9	10	10	normal flora	no	no	no	no	no	no	no	no	no	no	no
4626	5304	27473	35.6184	Multipara	no	no	0	no	no	Spontangeburt	Spontangeburt	40.8571	>36+6	3350	>=2500	no	no	yes	no	9	10	10	normal flora	no	no	no	no	no	no	no	no	no	no	no
4634	5313	3935	32.2883	Multipara	no	no	0	no	no	Spontangeburt	Spontangeburt	41.4286	>36+6	3960	>=2500	no	no	yes	no	9	10	10	Intermediate	no	no	no	no	no	no	no	no	yes	no	no
4635	5314	14647	31.2423	Multipara	yes	no	0	no	no	Spontangeburt	Spontangeburt	40.5714	>36+6	3636	>=2500	no	no	yes	no	9	10	10	normal flora	no	no	no	no	no	no	no	no	no	no	no
4644	5325	23753	32.4969	Multipara	no	no	0	no	no	Spontangeburt	Spontangeburt	37.7143	>36+6	3150	>=2500	no	no	yes	no	9	10	10	normal flora	no	no	no	no	no	no	no	no	no	no	no
4645	5326	24103	22.8552	Multipara	no	no	0	no	no	Spontangeburt	Spontangeburt	41.2857	>36+6	3355	>=2500	no	no	yes	no	9	10	10	Candida	no	no	no	no	no	no	no	yes	no	no	no
4656	5337	24113	37.7653	Multipara	no	no	0	no	no	Spontangeburt	Spontangeburt	41.4286	>36+6	3750	>=2500	no	no	yes	no	9	10	10	normal flora	no	no	no	no	no	no	no	no	no	no	no
4658	5340	19829	31.0528	Multipara	no	yes	1	no	no	Spontangeburt	Spontangeburt	41.5714	>36+6	3820	>=2500	no	no	yes	no	9	10	10	normal flora	no	no	no	no	no	no	no	no	no	no	no
4662	5344	12504	20.0686	Primipara	no	no	0	no	no	Spontangeburt	Spontangeburt	39.1429	>36+6	3910	>=2500	no	no	yes	no	9	10	10	normal flora	no	no	no	no	no	no	no	no	no	no	no
4666	5348	28650	35.3521	Multipara	no	no	0	no	no	Sectio	Sectio	35.5714	[32+0,36+6]	2730	>=2500	no	no	yes	yes	9	9	10	Candida	no	no	no	no	no	no	no	yes	no	no	no
4672	5356	2701	32.5903	Multipara	no	no	0	no	no	Spontangeburt	Spontangeburt	39	>36+6	3070	>=2500	no	no	yes	no	9	10	10	normal flora	no	no	no	no	no	no	no	no	no	no	no
4675	5360	17274	24.7083	Primipara	no	no	0	no	no	Spontangeburt	Spontangeburt	38.1429	>36+6	3310	>=2500	no	no	yes	no	9	10	10	normal flora	yes	no	no	no	no	no	no	no	no	yes	IGDM
4678	5364	27217	23.0062	Primipara	no	no	0	no	no	Spontangeburt	Spontangeburt	41.4286	>36+6	3940	>=2500	no	no	yes	no	9	10	10	Bacterial vaginosis	no	no	no	no	no	no	yes	no	no	no	no
4682	5369	28732	26.2045	Primipara	no	no	0	no	no	Spontangeburt	Spontangeburt	39	>36+6	3250	>=2500	no	no	yes	no	9	10	10	normal flora	no	no	no	no	no	no	no	no	no	no	no
4686	5375	7188	37.4413	Multipara	no	no	0	no	no	Sectio	Sectio	40.4286	>36+6	2847	>=2500	no	no	yes	no	8	9	10	Candida	yes	no	no	no	no	no	no	yes	no	yes	IGDM
4688	5377	22572	27.7914	Multipara	no	no	0	no	no	Sectio	Sectio	38.4286	>36+6	3380	>=2500	no	no	yes	no	9	10	10	normal flora	no	no	no	no	no	no	no	no	no	no	no
4690	5380	10207	28.7165	Multipara	no	no	0	no	no	Spontangeburt	Spontangeburt	40.4286	>36+6	3730	>=2500	no	no	yes	no	9	9	10	normal flora	no	no	no	no	no	no	no	no	no	no	no
4695	5385	22000	23.2176	Multipara	no	no	0	no	no	Sectio	Sectio	26.7143	[23+0,27+6]	1000	[1000,1500)	yes	no	yes	yes	8	9	9	Intermediate	no	no	no	no	no	no	no	no	yes	no	no
4696	5387	26336	29.5374	Multipara	no	no	0	no	no	Spontangeburt	Spontangeburt	39.4286	>36+6	3370	>=2500	no	no	yes	no	9	10	10	normal flora	no	no	no	no	no	no	no	no	no	no	no
4698	5389	23945	30.2155	Multipara	no	no	0	no	no	Sectio	Sectio	38.7143	>36+6	4050	>=2500	no	no	yes	no	9	10	10	Candida	yes	no	no	no	no	no	no	yes	no	yes	IGDM
4704	5397	16387	18.943	Primipara	no	no	0	no	no	VE	VE	41	>36+6	4210	>=2500	no	no	yes	no	8	9	10	Candida	no	no	no	no	no	no	no	yes	no	no	no
4707	5400	16999	23.5305	Multipara	no	no	0	no	no	Spontangeburt	Spontangeburt	34.5714	[32+0,36+6]	2690	>=2500	no	no	yes	yes	8	9	9	Bacterial vaginosis	no	no	no	no	no	no	yes	no	no	no	no
4711	5405	10778	34.5999	Primipara	no	no	0	no	no	Spontangeburt	Spontangeburt	39.7143	>36+6	3610	>=2500	no	no	yes	no	9	10	10	normal flora	no	no	no	no	no	no	no	no	no	no	no
4716	5410	6817	36.0961	Multipara	no	no	0	no	no	Spontangeburt	Spontangeburt	40.5714	>36+6	3640	>=2500	no	no	yes	no	9	10	10	normal flora	no	no	no	no	no	no	no	no	no	no	no
4718	5413	18426	36.8016	Multipara	no	no	0	no	no	Sectio	Sectio	40	>36+6	4200	>=2500	no	no	yes	no	9	10	10	normal flora	no	no	no	no	no	no	no	no	no	no	no
4720	5415	3490	34.9019	Multipara	no	no	0	no	no	Spontangeburt	Spontangeburt	40.1429	>36+6	3300	>=2500	no	no	yes	no	10	10	10	normal flora	no	no	no	no	no	no	no	no	no	no	no
4731	5428	18764	36.1181	Multipara	no	no	0	no	no	Spontangeburt	Spontangeburt	40.8571	>36+6	2970	>=2500	no	no	yes	no	9	10	10	normal flora	no	no	no	no	no	no	no	no	no	no	no
4732	5429	25342	33.499	Multipara	no	no	0	no	no	Spontangeburt	Spontangeburt	40.2857	>36+6	3460	>=2500	no	no	yes	no	9	10	10	Intermediate + Candida	no	no	no	no	no	no	no	yes	yes	no	no
4734	5432	20007	22.3995	Multipara	no	no	0	no	no	Spontangeburt	Spontangeburt	40.5714	>36+6	4500	>=2500	no	no	yes	no	9	10	10	normal flora	no	no	no	no	no	no	no	no	no	no	no
4735	5433	15482	29.8476	Primipara	no	no	0	no	no	VE	VE	39.1429	>36+6	3266	>=2500	no	no	yes	no	9	10	10	normal flora	no	no	no	no	no	no	no	no	no	no	no
4740	5439	2226	29.6417	Primipara	no	no	0	no	no	Sectio	Sectio	38.2857	>36+6	3380	>=2500	no	no	yes	no	8	9	9	Intermediate	no	no	no	no	no	no	no	no	yes	no	no
4742	5441	15011	30.7316	Multipara	no	no	0	no	no	Spontangeburt	Spontangeburt	37.1429	>36+6	3270	>=2500	no	no	yes	no	9	10	10	normal flora	no	no	no	no	no	no	no	no	no	no	no
4748	5448	26682	21.2299	Primipara	no	yes	7	no	no	Spontangeburt	Spontangeburt	38.4286	>36+6	2990	>=2500	no	no	yes	no	9	10	10	normal flora	no	no	no	no	no	no	no	no	no	no	no
4756	5457	15478	36.9005	Multipara	no	yes	5	no	no	Sectio	Sectio	39	>36+6	4390	>=2500	no	no	yes	no	9	10	10	normal flora	no	no	no	no	no	no	no	no	no	no	no
4758	5459	966	24.4393	Primipara	no	no	0	no	no	Spontangeburt	Spontangeburt	40.2857	>36+6	2755	>=2500	no	no	yes	no	9	10	10	normal flora	no	no	no	no	no	no	no	no	no	no	no
4767	5468	15304	27.8792	Primipara	no	no	0	no	no	VE	VE	40.5714	>36+6	3420	>=2500	no	no	yes	no	6	8	9	normal flora	no	no	no	no	no	no	no	no	no	no	no
4771	5472	21215	30.1304	Multipara	no	no	0	no	no	Sectio	Sectio	38.8571	>36+6	3420	>=2500	no	no	yes	no	9	10	0	normal flora	no	no	no	no	no	no	no	no	no	no	no
4772	5473	21221	29.6582	Multipara	no	no	0	no	no	Spontangeburt	Spontangeburt	39.8571	>36+6	3190	>=2500	no	no	yes	no	9	10	10	normal flora	no	no	no	no	no	no	no	no	no	no	no
4781	5482	20365	33.1283	Multipara	no	no	0	no	no	Sectio	Sectio	40.7143	>36+6	3990	>=2500	no	no	yes	no	9	9	10	Candida	yes	no	no	no	no	no	no	yes	no	yes	IGDM
4784	5487	2757	24.0851	Multipara	no	no	0	no	no	Spontangeburt	Spontangeburt	39.4286	>36+6	3630	>=2500	no	no	yes	no	9	10	10	normal flora	no	no	no	no	no	no	no	no	no	no	no
4788	5492	22271	30.0508	Multipara	no	yes	10	no	no	Spontangeburt	Spontangeburt	38.4286	>36+6	2500	>=2500	yes	no	yes	no	9	10	10	normal flora	no	no	no	no	no	no	no	no	no	no	no
4791	5496	24363	34.2237	Primipara	no	yes	3	no	no	Spontangeburt	Spontangeburt	38	>36+6	3230	>=2500	no	no	yes	no	9	10	10	normal flora	no	no	no	no	no	no	no	no	no	no	no
4794	5499	8930	27.2038	Multipara	no	no	0	no	no	Spontangeburt	Spontangeburt	39	>36+6	2940	>=2500	no	no	yes	no	9	10	10	normal flora	no	no	no	no	no	no	no	no	no	no	no
4798	5504	9910	24.0055	Multipara	no	no	0	no	no	Sectio	Sectio	41	>36+6	3340	>=2500	no	no	yes	no	8	10	10	normal flora	no	no	no	no	no	no	no	no	no	no	no
4803	5509	2850	32.7769	Primipara	no	no	0	no	no	Spontangeburt	Spontangeburt	40.8571	>36+6	3540	>=2500	no	no	yes	no	9	10	10	normal flora	no	no	no	no	no	no	no	no	no	no	no
4804	5510	111	26.5312	Primipara	no	no	0	no	no	Spontangeburt	Spontangeburt	40.2857	>36+6	3030	>=2500	no	no	yes	no	9	10	10	normal flora	no	no	no	no	no	no	no	no	no	no	no
4806	5512	13909	30.0041	Multipara	no	no	0	no	no	Sectio	Sectio	38.4286	>36+6	3030	>=2500	no	no	yes	no	9	10	10	normal flora	no	no	no	no	no	no	no	no	no	no	no
4808	5514	4572	25.51	Primipara	no	no	0	no	no	Sectio	Sectio	39.4286	>36+6	3420	>=2500	no	no	yes	no	9	10	10	normal flora	no	no	no	no	no	no	no	no	no	no	no
4809	5515	15956	27.9231	Primipara	no	no	0	no	no	Sectio	Sectio	40.2857	>36+6	3780	>=2500	no	no	yes	no	8	9	10	normal flora	no	no	no	no	no	no	no	no	no	no	no
4809	5516	15952	30.4296	Multipara	no	no	0	no	no	Sectio	Sectio	38.4286	>36+6	3260	>=2500	no	no	yes	no	9	10	10	normal flora	no	no	no	no	no	no	no	no	no	no	no
4810	5517	4341	33.6253	Primipara	no	no	0	no	no	Sectio	Sectio	41.5714	>36+6	2880	>=2500	no	no	yes	no	9	9	10	Intermediate + Candida	no	no	no	no	no	no	no	yes	yes	no	no
4811	5518	282	29.2876	Multipara	no	no	0	no	no	Spontangeburt	Spontangeburt	40.2857	>36+6	3250	>=2500	no	no	yes	no	9	10	10	normal flora	yes	no	no	no	no	no	no	no	no	yes	IGDM
4812	5519	23289	36.6012	Multipara	no	yes	10	no	no	Spontangeburt	Spontangeburt	38.4286	>36+6	2640	>=2500	no	no	yes	no	9	9	10	normal flora	yes	no	no	no	no	yes	no	no	no	yes	IGDM
4815	5522	2827	26.1551	Primipara	no	no	0	no	no	Spontangeburt	Spontangeburt	37.7143	>36+6	2600	>=2500	no	no	yes	no	9	10	10	normal flora	no	no	no	no	no	no	no	no	no	no	no
4816	5523	21848	31.5251	Primipara	no	no	0	no	no	Sectio	Sectio	39	>36+6	3510	>=2500	no	no	yes	no	9	10	10	Candida	no	no	no	no	no	no	no	yes	no	no	no
4823	5530	6733	30.6932	Primipara	no	yes	2	no	no	Sectio	Sectio	39	>36+6	3010	>=2500	no	no	yes	no	9	8	8	T. vaginalis	no	no	no	no	no	no	no	no	no	no	no
4825	5532	9782	32.1592	Multipara	no	no	0	no	no	Spontangeburt	Spontangeburt	38.8571	>36+6	3506	>=2500	no	no	yes	no	7	7	8	normal flora	no	no	no	no	no	no	no	no	no	no	no
4832	5539	7674	31.9643	Primipara	no	no	0	no	no	Sectio	Sectio	39	>36+6	4275	>=2500	no	no	yes	no	9	10	10	normal flora	no	yes	no	no	no	no	no	no	no	yes	GDM
4833	5540	12822	31.3988	Multipara	no	no	0	no	no	Sectio	Sectio	38.8571	>36+6	3630	>=2500	no	no	yes	no	9	10	10	normal flora	no	no	no	no	no	no	no	no	no	no	no
4834	5541	6912	28.5271	Primipara	no	no	0	no	no	Sectio	Sectio	38.5714	>36+6	3260	>=2500	no	no	yes	no	9	10	10	Bacterial vaginosis	no	no	no	no	no	no	yes	no	no	no	no
4836	5543	26204	33.8586	Multipara	no	no	0	no	no	Sectio	Sectio	38.7143	>36+6	3720	>=2500	no	no	yes	no	8	10	10	Candida	yes	no	no	no	no	yes	no	yes	no	yes	IGDM
4837	5544	12634	32.2745	Primipara	no	no	0	no	no	Sectio	Sectio	37.7143	>36+6	3160	>=2500	no	no	yes	no	9	10	10	normal flora	no	no	no	no	no	no	no	no	no	no	no
4839	5548	763	38.9705	Multipara	no	no	0	no	no	Spontangeburt	Spontangeburt	40.5714	>36+6	4560	>=2500	no	no	yes	no	9	10	10	normal flora	no	no	no	no	no	no	no	no	no	no	no
4844	5553	22483	30.8222	Primipara	no	no	0	no	no	Sectio	Sectio	39.5714	>36+6	3630	>=2500	no	no	yes	no	9	10	10	Bacterial vaginosis	no	no	no	no	no	no	yes	no	no	no	no
4848	5558	7673	29.3782	Primipara	no	no	0	no	no	Spontangeburt	Spontangeburt	40	>36+6	2460	[1500,2500)	yes	no	yes	no	6	8	9	normal flora	no	no	no	no	no	no	no	no	no	no	no
4852	5563	9804	23.3356	Multipara	no	yes	3	no	no	Sectio	Sectio	39	>36+6	2970	>=2500	no	no	yes	no	9	10	10	normal flora	no	no	no	no	no	no	no	no	no	no	no
4855	5566	3096	35.2752	Primipara	yes	no	0	no	no	Spontangeburt	Spontangeburt	41.1429	>36+6	3940	>=2500	no	no	yes	no	9	10	10	normal flora	no	no	no	no	no	no	no	no	no	no	no
4866	5580	10848	28.42	Multipara	no	no	0	no	no	Spontangeburt	Spontangeburt	41	>36+6	3240	>=2500	no	no	yes	no	9	10	10	normal flora	no	no	no	no	no	no	no	no	no	no	no
4870	5584	16272	37.7131	Multipara	no	no	0	no	no	Spontangeburt	Spontangeburt	38.8571	>36+6	3240	>=2500	no	no	yes	no	9	10	10	normal flora	no	no	no	no	no	no	no	no	no	no	no
4876	5592	15042	20.6671	Primipara	no	yes	4	no	no	Sectio	Sectio	38.8571	>36+6	4020	>=2500	no	no	yes	no	9	10	10	Intermediate	no	no	no	no	no	no	no	no	yes	no	no
4878	5594	21338	33.2052	Primipara	yes	no	0	no	no	VE	VE	40.8571	>36+6	3180	>=2500	no	no	yes	no	9	10	10	normal flora	no	no	no	no	no	no	no	no	no	no	no
4879	5595	23499	38.3802	Multipara	no	no	0	no	no	Sectio	Sectio	39	>36+6	2837	>=2500	no	no	yes	no	7	8	10	normal flora	yes	no	no	no	no	no	no	no	no	yes	IGDM
4880	5597	16925	32.3102	Multipara	no	no	0	no	no	Sectio	Sectio	40.1429	>36+6	4580	>=2500	no	no	yes	no	9	10	10	normal flora	yes	no	no	no	no	no	no	no	no	yes	IGDM
4881	5598	8251	33.1009	Multipara	no	no	0	no	no	Sectio	Sectio	38.7143	>36+6	3436	>=2500	no	no	yes	no	9	10	10	normal flora	no	yes	no	no	no	no	no	no	no	yes	GDM
4883	5600	1050	27.4399	Multipara	no	no	0	no	no	Sectio	Sectio	38.2857	>36+6	3710	>=2500	no	no	yes	no	9	10	10	normal flora	no	no	no	no	no	no	no	no	no	no	no
4884	5601	2593	34.1853	Primipara	no	no	0	no	no	Sectio	Sectio	39.4286	>36+6	4160	>=2500	no	no	yes	no	9	9	10	Intermediate	no	no	no	no	no	no	no	no	yes	no	no
4890	5607	13071	32.9993	Multipara	yes	no	0	no	no	Spontangeburt	Spontangeburt	41	>36+6	3830	>=2500	no	no	yes	no	10	10	10	normal flora	no	no	no	no	no	no	no	no	no	no	no
4901	5619	22643	24.6534	Primipara	no	no	0	no	no	Spontangeburt	Spontangeburt	40.4286	>36+6	3320	>=2500	no	no	yes	no	9	10	0	Candida	no	no	no	no	no	no	no	yes	no	no	no
4905	5623	8116	31.3933	Multipara	no	no	0	no	no	Spontangeburt	Spontangeburt	39.2857	>36+6	2630	>=2500	no	no	yes	no	9	10	10	Candida	no	no	no	no	no	no	no	yes	no	no	no
4909	5628	8365	38.0041	Primipara	no	no	0	no	no	Spontangeburt	Spontangeburt	37.7143	>36+6	3050	>=2500	no	no	yes	no	9	10	10	normal flora	no	yes	no	no	no	no	no	no	no	yes	GDM
4910	5629	7869	25.1613	Multipara	no	no	0	no	no	Spontangeburt	Spontangeburt	38.4286	>36+6	2700	>=2500	no	no	yes	no	9	10	10	normal flora	no	no	no	no	no	no	no	no	no	no	no
4916	5635	22269	38.1084	Multipara	yes	no	0	no	no	Spontangeburt	Spontangeburt	33.2857	[32+0,36+6]	1910	[1500,2500)	yes	no	yes	yes	9	9	10	normal flora	no	no	no	no	no	no	no	no	no	no	no
4922	5641	13508	28.2086	Multipara	no	yes	4	no	no	Sectio	Sectio	39.1429	>36+6	3260	>=2500	no	no	yes	no	9	10	10	normal flora	no	no	no	no	no	no	no	no	no	no	no
4926	5645	28731	26.059	Multipara	no	no	0	no	no	Sectio	Sectio	40.7143	>36+6	4120	>=2500	no	no	yes	no	9	10	10	normal flora	no	no	no	no	no	no	no	no	no	no	no
4927	5646	26153	35.7941	Primipara	no	no	0	no	no	Sectio	Sectio	36.8571	[32+0,36+6]	2080	[1500,2500)	yes	no	yes	yes	9	10	10	normal flora	no	no	no	no	no	no	no	no	no	no	no
4928	5647	6723	32.8895	Primipara	no	yes	15	no	no	Spontangeburt	Spontangeburt	40.5714	>36+6	2840	>=2500	no	no	yes	no	9	10	10	normal flora	no	no	no	no	no	no	no	no	no	no	no
4932	5651	9880	27.2093	Multipara	no	no	0	no	no	Spontangeburt	Spontangeburt	41	>36+6	4090	>=2500	no	no	yes	no	9	10	10	Bacterial vaginosis	no	no	no	no	no	no	yes	no	no	no	no
4933	5653	28160	27.5745	Multipara	no	no	0	no	no	Spontangeburt	Spontangeburt	40.1429	>36+6	3960	>=2500	no	no	yes	no	9	10	10	Candida	no	no	no	no	no	no	no	yes	no	no	no
4937	5658	24753	32.5765	Primipara	no	no	0	no	no	Sectio	Sectio	36.7143	[32+0,36+6]	2380	[1500,2500)	yes	no	yes	yes	9	10	10	T. vaginalis	no	no	no	no	no	no	no	no	no	no	no
4938	5659	27738	31.1956	Primipara	no	yes	5	no	no	Sectio	Sectio	38.7143	>36+6	3280	>=2500	no	no	yes	no	9	10	10	Bacterial vaginosis	no	no	no	no	no	no	yes	no	no	no	no
4942	5663	15820	31.1599	Multipara	no	no	0	no	no	Sectio	Sectio	40.7143	>36+6	4290	>=2500	no	no	yes	no	9	10	10	normal flora	no	no	no	no	no	no	no	no	no	no	no
4943	5664	6910	28.1675	Multipara	no	yes	15	no	no	Spontangeburt	Spontangeburt	39.5714	>36+6	3770	>=2500	no	no	yes	no	9	10	10	normal flora	no	no	no	no	no	no	no	no	no	no	no
4945	5667	12328	35.083	Multipara	no	no	0	no	no	Sectio	Sectio	38.4286	>36+6	3670	>=2500	no	no	yes	no	9	10	10	normal flora	no	no	no	no	no	no	no	no	no	no	no
4948	5670	20153	34.8936	Multipara	no	no	0	no	no	Sectio	Sectio	38.2857	>36+6	3010	>=2500	no	no	yes	no	9	10	10	normal flora	no	no	no	no	no	no	no	no	no	no	no
4954	5676	21189	35.5717	Primipara	no	no	0	no	no	Sectio	Sectio	38	>36+6	2960	>=2500	no	no	yes	no	9	10	10	Candida	no	no	no	no	no	no	no	yes	no	no	no
4956	5678	8925	36.6424	Multipara	no	no	0	no	no	Spontangeburt	Spontangeburt	37.4286	>36+6	2980	>=2500	no	no	yes	no	9	10	10	Bacterial vaginosis + Candida	no	no	no	no	no	no	yes	yes	no	no	no
4966	5688	25921	29.2766	Multipara	no	no	0	no	no	Spontangeburt	Spontangeburt	39	>36+6	3790	>=2500	no	no	yes	no	9	10	10	normal flora	yes	no	no	no	no	no	no	no	no	yes	IGDM
4974	5698	3682	28.6671	Primipara	no	no	0	no	no	Sectio	Sectio	38.5714	>36+6	2260	[1500,2500)	yes	no	yes	no	9	10	10	Candida	no	no	no	no	no	no	no	yes	no	no	no
4978	5702	1398	35.7859	Multipara	no	no	0	no	no	Spontangeburt	Spontangeburt	40.4286	>36+6	3610	>=2500	no	no	yes	no	9	10	10	normal flora	no	no	no	no	no	no	no	no	no	no	no
4984	5708	25338	35.1709	Multipara	no	no	0	no	no	Spontangeburt	Spontangeburt	40.7143	>36+6	3000	>=2500	no	no	yes	no	9	10	10	normal flora	no	no	no	no	no	no	no	no	no	no	no
4987	5711	28657	36.0604	Primipara	no	no	0	no	no	Spontangeburt	Spontangeburt	38	>36+6	3820	>=2500	no	no	yes	no	9	10	10	normal flora	no	no	no	no	no	no	no	no	no	no	no
4991	5715	4696	39.9259	Multipara	yes	no	0	no	no	Sectio	Sectio	38.4286	>36+6	2420	[1500,2500)	yes	no	yes	no	9	10	10	normal flora	no	no	no	no	no	no	no	no	no	no	no
4992	5716	13725	31.4592	Multipara	no	no	0	no	no	Sectio	Sectio	38.7143	>36+6	2750	>=2500	no	no	yes	no	9	10	10	normal flora	no	no	no	no	no	no	no	no	no	no	no
4993	5717	22479	27.4097	Multipara	no	no	0	no	no	Spontangeburt	Spontangeburt	40.1429	>36+6	4510	>=2500	no	no	yes	no	9	10	10	normal flora	yes	no	no	no	no	no	no	no	no	yes	IGDM
4994	5718	16384	28.7962	Multipara	no	no	0	no	no	Spontangeburt	Spontangeburt	40.2857	>36+6	3280	>=2500	no	no	yes	no	9	10	10	normal flora	no	no	no	no	no	no	no	no	no	no	no
5008	5734	23194	26.9266	Multipara	no	no	0	no	no	Spontangeburt	Spontangeburt	41.5714	>36+6	3820	>=2500	no	no	yes	no	9	10	10	Intermediate + Candida	no	no	no	no	no	no	no	yes	yes	no	no
5013	5740	13341	26.4983	Multipara	no	yes	10	no	no	Spontangeburt	Spontangeburt	40	>36+6	3180	>=2500	no	no	yes	no	9	10	10	T. vaginalis	no	no	no	no	no	no	no	no	no	no	no
5020	5747	16660	30.6246	Primipara	no	no	0	no	no	Spontangeburt	Spontangeburt	41.1429	>36+6	3290	>=2500	no	no	yes	no	9	10	10	normal flora	no	yes	no	no	no	no	no	no	no	yes	GDM
5024	5752	12226	19.0007	Multipara	no	yes	6	no	no	Sectio	Sectio	35.7143	[32+0,36+6]	1805	[1500,2500)	yes	no	yes	yes	8	9	9	normal flora	no	no	no	no	no	no	no	no	no	no	no
5025	5753	23011	34.6191	Multipara	no	no	0	no	no	Sectio	Sectio	37.4286	>36+6	2660	>=2500	no	no	yes	no	8	8	9	normal flora	no	no	no	no	no	no	no	no	no	no	no
5028	5757	14919	39.3768	Multipara	no	no	0	no	no	Spontangeburt	Spontangeburt	41.4286	>36+6	3490	>=2500	no	no	yes	no	9	10	10	normal flora	no	no	no	no	no	no	no	no	no	no	no
5029	5758	8463	34.4159	Multipara	no	no	0	no	no	Sectio	Sectio	31.7143	[28+0,31+6]	1820	[1500,2500)	yes	no	yes	yes	8	8	9	normal flora	no	no	no	no	no	no	no	no	no	no	no
5034	5764	2691	38.7124	Multipara	no	no	0	no	no	Spontangeburt	Spontangeburt	38.2857	>36+6	4216	>=2500	no	no	yes	no	9	10	10	normal flora	yes	no	no	no	no	no	no	no	no	yes	IGDM
5039	5771	10341	26.5367	Multipara	no	no	0	no	no	VE	VE	41.1429	>36+6	3450	>=2500	no	no	yes	no	9	10	10	Bacterial vaginosis	no	no	no	no	no	no	yes	no	no	no	no
5041	5773	21861	30.0288	Multipara	no	no	0	no	no	Sectio	Sectio	40.7143	>36+6	2730	>=2500	no	no	yes	no	9	10	10	Intermediate	no	no	no	no	no	no	no	no	yes	no	no
5044	5776	27042	25.4441	Multipara	no	no	0	no	no	Spontangeburt	Spontangeburt	37.4286	>36+6	3212	>=2500	no	no	yes	no	9	10	10	Bacterial vaginosis	no	no	no	no	no	no	yes	no	no	no	no
5050	5783	18599	24.2224	Multipara	no	no	0	no	no	Spontangeburt	Spontangeburt	40	>36+6	3930	>=2500	no	no	yes	no	9	10	10	normal flora	no	no	no	no	no	no	no	no	no	no	no
5054	5787	20994	19.58	Primipara	no	no	0	no	no	Akutsectio	Sectio	30.2857	[28+0,31+6]	1560	[1500,2500)	yes	no	yes	yes	3	6	8	T. vaginalis	no	no	no	no	no	no	no	no	no	no	no
5055	5788	27038	23.8957	Primipara	no	no	0	no	no	Spontangeburt	Spontangeburt	40.1429	>36+6	3270	>=2500	no	no	yes	no	9	10	10	Candida	no	no	no	no	no	no	no	yes	no	no	no
5055	5789	27039	21.4413	Multipara	no	no	0	no	no	Spontangeburt	Spontangeburt	41.4286	>36+6	2970	>=2500	no	no	yes	no	9	10	10	normal flora	no	no	no	no	no	no	no	no	no	no	no
5056	5791	27116	30.5395	Multipara	no	no	0	no	no	Sectio	Sectio	39	>36+6	3190	>=2500	no	no	yes	no	8	9	10	normal flora	no	no	no	no	no	no	no	no	no	no	no
5057	5792	16028	33.3013	Primipara	no	yes	10	no	no	Sectio	Sectio	40.2857	>36+6	2820	>=2500	no	no	yes	no	9	10	10	normal flora	no	no	no	no	no	no	no	no	no	no	no
5058	5793	838	28.3487	Primipara	no	no	0	no	no	Spontangeburt	Spontangeburt	40.4286	>36+6	3510	>=2500	no	no	yes	no	9	10	10	Candida	no	yes	no	no	no	no	no	yes	no	yes	GDM
5060	5795	5251	33.1338	Primipara	no	no	0	no	no	Spontangeburt	Spontangeburt	37.2857	>36+6	2900	>=2500	no	no	yes	no	9	10	10	normal flora	no	no	no	no	no	no	no	no	no	no	no
5067	5802	9826	36.9307	Multipara	no	no	0	no	no	Spontangeburt	Spontangeburt	40.1429	>36+6	3624	>=2500	no	no	yes	no	9	10	10	normal flora	yes	no	no	no	no	no	no	no	no	yes	IGDM
5069	5804	9274	32.7111	Multipara	no	no	0	no	no	Sectio	Sectio	34.7143	[32+0,36+6]	2564	>=2500	no	no	yes	yes	8	9	9	normal flora	no	no	no	no	no	no	no	no	no	no	no
5071	5806	4066	29.4084	Multipara	no	no	0	no	no	Spontangeburt	Spontangeburt	38.8571	>36+6	2660	>=2500	no	no	yes	no	10	10	10	normal flora	no	no	no	no	no	no	no	no	no	no	no
5080	5817	20262	30.8195	Primipara	no	no	0	no	no	VE	VE	40	>36+6	3650	>=2500	no	no	yes	no	9	10	10	normal flora	no	no	no	no	no	no	no	no	no	no	no
5088	5826	1750	17.5182	Primipara	no	no	0	no	no	Spontangeburt	Spontangeburt	36.4286	[32+0,36+6]	2395	[1500,2500)	yes	no	no	yes	0	0	0	Intermediate	no	no	no	no	no	no	no	no	yes	no	no
5093	5832	24986	27.1352	Multipara	no	no	0	no	no	Spontangeburt	Spontangeburt	39.4286	>36+6	3482	>=2500	no	no	yes	no	9	10	10	normal flora	no	no	no	no	no	no	no	no	no	no	no
5094	5833	23288	26.243	Multipara	no	no	0	no	no	Sectio	Sectio	38	>36+6	2940	>=2500	no	no	yes	no	9	10	10	normal flora	no	no	no	no	no	no	no	no	no	no	no
5098	5838	19166	30.7591	Primipara	no	yes	7	no	no	Sectio	Sectio	34.2857	[32+0,36+6]	2650	>=2500	no	no	yes	yes				normal flora	no	no	no	no	no	no	no	no	no	no	no
5100	5841	2786	29.0762	Multipara	no	no	0	no	no	Spontangeburt	Spontangeburt	39.1429	>36+6	2920	>=2500	no	no	yes	no	9	10	10	Candida	no	yes	no	no	no	no	no	yes	no	yes	GDM
5101	5842	9698	38.3363	Multipara	no	no	0	no	no	Spontangeburt	Spontangeburt	34.8571	[32+0,36+6]	2780	>=2500	no	no	yes	yes	9	10	10	Candida	no	no	no	no	no	no	no	yes	no	no	no
5102	5843	8736	33.1091	Primipara	no	no	0	no	no	Sectio	Sectio	38.2857	>36+6	2965	>=2500	no	no	yes	no	9	10	10	normal flora	yes	no	no	no	no	no	no	no	no	yes	IGDM
5104	5847	2173	30.1524	Primipara	no	yes	2	no	no	Spontangeburt	Spontangeburt	38.2857	>36+6	2950	>=2500	no	no	yes	no	9	10	10	normal flora	no	no	no	no	no	no	no	no	no	no	no
5105	5848	7465	35.4756	Primipara	no	no	0	no	no	Sectio	Sectio	37.4286	>36+6	2950	>=2500	no	no	yes	no	9	10	10	Candida	no	no	no	no	no	no	no	yes	no	no	no
5105	5849	7455	36.7083	Multipara	no	no	0	no	no	Sectio	Sectio	38.4286	>36+6	3600	>=2500	no	no	yes	no	9	10	10	normal flora	no	no	no	no	no	no	no	no	no	no	no
5109	5853	13849	38.5175	Primipara	yes	no	0	no	no	Sectio	Sectio	40.8571	>36+6	4110	>=2500	no	no	yes	no	9	10	10	normal flora	no	no	no	no	no	no	no	no	no	no	no
5122	5866	22259	39.9286	Multipara	yes	no	0	no	no	Sectio	Sectio	39.2857	>36+6	3090	>=2500	no	no	yes	no	9	10	10	Intermediate + Candida	no	no	no	no	no	no	no	yes	yes	no	no
5124	5869	28089	21.7323	Primipara	no	yes	10	no	no	Spontangeburt	Spontangeburt	41.4286	>36+6	3300	>=2500	no	no	yes	no	9	10	10	T. vaginalis	no	no	no	no	no	no	no	no	no	no	no
5127	5872	11979	27.7447	Primipara	no	yes	5	no	no	Akutsectio	Sectio	38.5714	>36+6	2850	>=2500	no	no	yes	no	9	10	10	normal flora	no	no	no	no	no	no	no	no	no	no	no
5129	5875	4331	25.8888	Primipara	no	no	0	no	no	Sectio	Sectio	38.7143	>36+6	3580	>=2500	no	no	yes	no	9	10	10	normal flora	no	no	no	no	no	no	no	no	no	no	no
5132	5878	6471	22.1084	Primipara	no	no	0	no	no	Spontangeburt	Spontangeburt	37.4286	>36+6	2950	>=2500	no	no	yes	no	9	10	10	Candida	no	no	no	no	no	no	no	yes	no	no	no
5136	5883	25487	33.0048	Primipara	yes	no	0	no	no	Sectio	Sectio	39.1429	>36+6	2750	>=2500	no	no	yes	no	9	10	10	normal flora	no	no	no	no	no	no	no	no	no	no	no
5137	5884	23456	29.5539	Multipara	no	yes	10	no	no	Spontangeburt	Spontangeburt	40.5714	>36+6	3660	>=2500	no	no	yes	no	9	10	10	Bacterial vaginosis	no	no	no	no	no	no	yes	no	no	no	no
5139	5886	8167	29.8806	Multipara	no	no	0	no	no	Spontangeburt	Spontangeburt	40.5714	>36+6	3740	>=2500	no	no	yes	no	9	10	10	normal flora	no	no	no	no	no	no	no	no	no	no	no
5145	5892	28729	36.9472	Multipara	no	no	0	no	no	Spontangeburt	Spontangeburt	39	>36+6	2565	>=2500	no	no	yes	no	9	10	10	normal flora	no	no	no	no	no	no	no	no	no	no	no
5147	5894	26844	35.7804	Multipara	yes	no	0	no	no	Sectio	Sectio	38.4286	>36+6	4025	>=2500	no	no	yes	no	10	10	10	normal flora	no	no	no	no	no	no	no	no	no	no	no
5152	5899	15471	32.755	Primipara	no	no	0	no	no	Sectio	Sectio	36	[32+0,36+6]	3140	>=2500	no	no	yes	yes	8	9	10	normal flora	no	no	no	no	no	no	no	no	no	no	no
5167	5915	10838	33.0597	Primipara	no	no	0	no	no	Sectio	Sectio	40.1429	>36+6	3240	>=2500	no	no	yes	no	8	9	10	normal flora	no	no	no	no	no	no	no	no	no	no	no
5168	5916	25337	37.0597	Multipara	yes	yes	5	no	no	Sectio	Sectio	38.1429	>36+6	4036	>=2500	no	no	yes	no	9	9	10	normal flora	no	no	no	yes	no	no	no	no	no	yes	no
5170	5918	8422	16.5601	Primipara	no	no	0	no	no	Spontangeburt	Spontangeburt	38	>36+6	3290	>=2500	no	no	yes	no	9	10	10	Bacterial vaginosis	no	no	no	no	no	no	yes	no	no	no	no
5171	5919	11713	37.8421	Primipara	no	no	0	no	no	Sectio	Sectio	36.5714	[32+0,36+6]	2900	>=2500	no	no	yes	yes	9	10	10	Intermediate	no	no	no	no	no	no	no	no	yes	no	no
5175	5923	21790	35.827	Multipara	no	yes	20	no	no	Spontangeburt	Spontangeburt	40.8571	>36+6	3260	>=2500	no	no	yes	no	9	10	10	normal flora	no	no	no	no	no	no	no	no	no	no	no
5178	5927	3921	43.396	Multipara	no	no	0	no	no	Sectio	Sectio	39.4286	>36+6	4070	>=2500	no	no	yes	no	9	10	10	normal flora	no	no	no	no	no	no	no	no	no	no	no
5186	5936	23282	30.3336	Multipara	no	no	0	no	no	Spontangeburt	Spontangeburt	40.2857	>36+6	3750	>=2500	no	no	yes	no	9	10	10	Candida	yes	no	no	no	no	no	no	yes	no	yes	IGDM
5190	5941	25684	34.4955	Multipara	no	no	0	no	no	Sectio	Sectio	38.7143	>36+6	3530	>=2500	no	no	yes	no	9	10	10	normal flora	yes	no	no	no	no	no	no	no	no	yes	IGDM
5193	5944	11806	29.2711	Multipara	no	yes	15	no	no	Spontangeburt	Spontangeburt	37.2857	>36+6	2810	>=2500	no	no	yes	no	9	10	10	normal flora	no	no	no	no	no	no	no	no	no	no	no
5196	5948	22242	29.1366	Multipara	no	no	0	no	no	Sectio	Sectio	38.1429	>36+6	2650	>=2500	no	no	yes	no	9	10	10	normal flora	no	no	no	no	no	no	no	no	no	no	no
5199	5951	9609	36.431	Primipara	no	yes	20	no	no	VE	VE	39.2857	>36+6	3120	>=2500	no	no	yes	no	9	9	10	normal flora	yes	no	no	no	no	no	no	no	no	yes	IGDM
5202	5954	12022	28.6369	Primipara	no	yes	15	no	no	VE	VE	40.7143	>36+6	3240	>=2500	no	no	yes	no	9	10	10	normal flora	no	no	no	no	no	no	no	no	no	no	no
5203	5956	26501	25.7241	Multipara	no	yes	20	no	no	Sectio	Sectio	38.5714	>36+6	2670	>=2500	no	no	yes	no	9	10	10	Bacterial vaginosis	no	no	no	no	no	no	yes	no	no	no	no
5218	5974	18960	21.4166	Multipara	no	yes	2	no	no	Spontangeburt	Spontangeburt	39.1429	>36+6	3730	>=2500	no	no	yes	no	8	9	10	normal flora	no	yes	no	no	no	no	no	no	no	yes	GDM
5220	5977	5398	30.6795	Multipara	no	no	0	no	no	Sectio	Sectio	39.4286	>36+6	3234	>=2500	no	no	yes	no	8	10	10	normal flora	no	no	no	no	no	no	no	no	no	no	no
5221	5978	5739	23.1682	Multipara	no	yes	6	no	no	Sectio	Sectio	27.7143	[23+0,27+6]	890	[500,1000)	yes	no	yes	yes	4	8	9	normal flora	no	no	no	no	no	no	no	no	no	no	no
5223	5980	12130	26.8524	Primipara	no	no	0	no	no	VE	VE	39	>36+6	2825	>=2500	no	no	yes	no	8	10	10	normal flora	no	no	no	no	no	no	no	no	no	no	no
5224	5982	14461	21.4331	Multipara	no	no	0	no	no	Sectio	Sectio	37	>36+6	2500	>=2500	yes	no	yes	no	9	10	10	normal flora	no	no	no	no	no	no	no	no	no	no	no
5225	5983	14463	22.6163	Multipara	no	no	0	no	no	Sectio	Sectio	38.1429	>36+6	3590	>=2500	no	no	yes	no	9	10	10	normal flora	no	no	no	no	no	no	no	no	no	no	no
5227	5985	17792	21.6829	Multipara	no	yes	5	no	no	Sectio	Sectio	38.4286	>36+6	2830	>=2500	no	no	yes	no	9	10	10	Candida	no	no	no	no	no	no	no	yes	no	no	no
5228	5988	18064	27.9369	Multipara	no	yes	15	no	no	Sectio	Sectio	39.1429	>36+6	3500	>=2500	no	no	yes	no	6	7	9	normal flora	no	no	no	no	no	no	no	no	no	no	no
5244	6005	2838	42.199	Multipara	no	no	0	no	no	VE	VE	40.4286	>36+6	3990	>=2500	no	no	yes	no	6	8	9	normal flora	no	yes	no	no	no	no	no	no	no	yes	GDM
5246	6007	1924	34.4736	Multipara	no	no	0	no	no	Sectio	Sectio	35.2857	[32+0,36+6]	2190	[1500,2500)	yes	no	yes	yes	6	8	9	normal flora	no	no	no	no	no	no	no	no	no	no	no
5246	6008	1912	36.3542	Multipara	no	no	0	no	no	Sectio	Sectio	37.4286	>36+6	3310	>=2500	no	no	yes	no	8	8	10	Intermediate	no	no	no	no	no	no	no	no	yes	no	no
5249	6011	26480	34.1057	Multipara	no	yes	10	no	no	Spontangeburt	Spontangeburt	39.4286	>36+6	2500	>=2500	yes	no	yes	no	9	10	10	Intermediate	no	no	no	no	no	no	no	no	yes	no	no
5250	6013	4688	36.3267	Multipara	no	yes	15	no	no	Spontangeburt	Spontangeburt	37.1429	>36+6	3000	>=2500	no	no	yes	no	9	10	10	Bacterial vaginosis	no	no	no	no	no	no	yes	no	no	no	no
5253	6016	20787	32.8922	Multipara	no	yes	10	no	no	Spontangeburt	Spontangeburt	39.5714	>36+6	3700	>=2500	no	no	yes	no	9	10	10	normal flora	no	no	no	no	no	no	no	no	no	no	no
5254	6017	20559	39.5333	Primipara	no	no	0	no	no	Spontangeburt	Spontangeburt	39.8571	>36+6	2970	>=2500	no	no	yes	no	9	10	10	Intermediate	no	no	no	no	no	no	no	no	yes	no	no
5264	6027	23007	38.7289	Multipara	no	no	0	no	no	Spontangeburt	Spontangeburt	39.2857	>36+6	3780	>=2500	no	no	yes	no	9	10	10	normal flora	no	no	no	no	no	no	no	no	no	no	no
5267	6030	17234	31.6843	Primipara	no	no	0	no	no	Spontangeburt	Spontangeburt	34.1429	[32+0,36+6]	2280	[1500,2500)	yes	no	yes	yes	9	10	10	normal flora	no	no	no	no	no	no	no	no	no	no	no
5268	6031	17235	35.105	Primipara	no	no	0	no	no	Spontangeburt	Spontangeburt	39	>36+6	3480	>=2500	no	no	yes	no	9	10	10	normal flora	no	no	no	no	no	no	no	no	no	no	no
5270	6033	13431	27.0199	Primipara	no	no	0	no	no	Spontangeburt	Spontangeburt	39.2857	>36+6	3026	>=2500	no	no	yes	no	9	10	10	normal flora	no	no	no	no	no	no	no	no	no	no	no
5279	6043	2430	25.3672	Multipara	no	no	0	no	no	Sectio	Sectio	38.4286	>36+6	4070	>=2500	no	no	yes	no	9	10	10	T. vaginalis	no	yes	no	no	no	no	no	no	no	yes	GDM
5293	6059	13997	42.534	Multipara	no	no	0	no	no	Sectio	Sectio	40.4286	>36+6	4130	>=2500	no	no	yes	no	9	10	10	normal flora	no	no	no	no	no	no	no	no	no	no	no
5295	6061	23005	32.2553	Multipara	no	no	0	no	no	Sectio	Sectio	38.7143	>36+6	2980	>=2500	no	no	yes	no	9	10	10	normal flora	no	no	no	no	no	no	no	no	no	no	no
5296	6062	2078	31.3686	Primipara	no	no	0	no	no	Sectio	Sectio	41.4286	>36+6	3780	>=2500	no	no	yes	no	8	9	10	normal flora	no	no	no	no	no	no	no	no	no	no	no
5306	6072	6412	29.3013	Multipara	no	no	0	no	no	Spontangeburt	Spontangeburt	38.7143	>36+6	3610	>=2500	no	no	yes	no	9	10	10	normal flora	no	no	no	no	no	no	no	no	no	no	no
5307	6073	2307	30.1661	Primipara	no	no	0	no	no	Sectio	Sectio	38.8571	>36+6	3380	>=2500	no	no	yes	no	9	10	10	Candida	no	no	no	no	no	no	no	yes	no	no	no
5307	6074	2310	28.2169	Multipara	no	no	0	no	no	Sectio	Sectio	40.2857	>36+6	3750	>=2500	no	no	yes	no	8	10	10	Intermediate + Candida	no	no	no	no	no	no	no	yes	yes	no	no
5317	6084	15464	44.1949	Primipara	no	no	0	no	no	Sectio	Sectio	38.1429	>36+6	3444	>=2500	no	no	yes	no	9	10	10	normal flora	no	no	no	no	no	no	no	no	no	no	no
5318	6085	13210	31.0693	Multipara	yes	no	0	no	no	Spontangeburt	Spontangeburt	39	>36+6	2620	>=2500	no	no	yes	no	9	10	10	normal flora	no	no	no	no	no	no	no	no	no	no	no
5319	6086	2002	31.6294	Primipara	yes	no	0	no	no	Spontangeburt	Spontangeburt	40.4286	>36+6	4070	>=2500	no	no	yes	no	9	10	10	normal flora	no	no	no	no	no	no	no	no	no	no	no
5324	6091	21451	34.0398	Multipara	no	yes	10	no	no	Spontangeburt	Spontangeburt	38.5714	>36+6	2900	>=2500	no	no	yes	no	9	10	10	Intermediate	no	no	no	no	no	no	no	no	yes	no	no
5328	6096	13340	27.3603	Primipara	no	no	0	no	no	Sectio	Sectio	38.5714	>36+6	2920	>=2500	no	no	yes	no	8	9	9	Bacterial vaginosis	no	yes	no	no	no	no	yes	no	no	yes	GDM
5329	6097	15246	35.3988	Multipara	no	no	0	no	no	Sectio	Sectio	34.1429	[32+0,36+6]	2499	[1500,2500)	yes	no	yes	yes	8	8	9	normal flora	no	no	no	no	no	no	no	no	no	no	no
5330	6098	20599	23.5278	Primipara	no	no	0	no	no	Sectio	Sectio	39.7143	>36+6	3600	>=2500	no	no	yes	no	8	8	9	normal flora	no	no	no	no	no	no	no	no	no	no	no
5331	6099	24541	31.5086	Primipara	no	no	0	no	no	Sectio	Sectio	36.1429	[32+0,36+6]	2910	>=2500	no	no	yes	yes	8	9	10	normal flora	no	yes	no	no	no	yes	no	no	no	yes	GDM
5336	6104	611	32.9499	Multipara	no	no	0	no	no	Spontangeburt	Spontangeburt	40.4286	>36+6	3220	>=2500	no	no	yes	no	9	10	10	Bacterial vaginosis	no	no	no	no	no	no	yes	no	no	no	no
5339	6107	25410	34.3089	Multipara	yes	no	0	no	no	Spontangeburt	Spontangeburt	38.1429	>36+6	2956	>=2500	no	no	yes	no	10	10	10	Intermediate + Candida	no	no	no	no	no	no	no	yes	yes	no	no
5341	6110	13650	33.8861	Multipara	no	no	0	no	no	Spontangeburt	Spontangeburt	41.1429	>36+6	3610	>=2500	no	no	yes	no	9	10	10	Intermediate	no	no	no	no	no	no	no	no	yes	no	no
5347	6117	423	31.6706	Multipara	no	yes	10	no	no	Spontangeburt	Spontangeburt	41.1429	>36+6	4220	>=2500	no	no	yes	no	9	10	10	normal flora	no	no	no	no	no	no	no	no	no	no	no
5355	6126	10955	33.4413	Multipara	no	no	0	no	no	Sectio	Sectio	38.8571	>36+6	3420	>=2500	no	no	yes	no	9	10	10	Intermediate + Candida	no	no	no	no	no	no	no	yes	yes	no	no
5357	6128	17075	38.3665	Multipara	no	no	0	no	no	Sectio	Sectio	35.2857	[32+0,36+6]	2390	[1500,2500)	yes	no	yes	yes	7	8	9	normal flora	yes	no	no	yes	no	no	no	no	no	yes	IGDM
5359	6130	11552	33.9108	Primipara	no	yes	10	no	no	Sectio	Sectio	38.4286	>36+6	3090	>=2500	no	no	yes	no	9	10	10	normal flora	no	no	no	no	no	no	no	no	no	no	no
5360	6132	5017	36.5546	Multipara	yes	no	0	no	no	Sectio	Sectio	38.8571	>36+6	3300	>=2500	no	no	yes	no	9	10	10	normal flora	no	no	no	no	no	no	no	no	no	no	no
5365	6137	14735	38.2622	Primipara	no	no	0	no	no	Sectio	Sectio	41.8571	>36+6	3880	>=2500	no	no	yes	no	9	10	10	normal flora	no	no	no	no	no	no	no	no	no	no	no
5372	6146	19066	32.9334	Multipara	no	no	0	no	no	Spontangeburt	Spontangeburt	40.8571	>36+6	4180	>=2500	no	no	yes	no	9	10	10	normal flora	no	no	no	no	no	no	no	no	no	no	no
5375	6151	14294	38.5779	Multipara	yes	no	0	no	no	Sectio	Sectio	38.8571	>36+6	3370	>=2500	no	no	yes	no	9	9	10	normal flora	no	no	no	no	no	no	no	no	no	no	no
5377	6153	16656	31.6651	Multipara	no	no	0	no	no	Sectio	Sectio	33.2857	[32+0,36+6]	1800	[1500,2500)	yes	no	yes	yes	9	10	10	Candida	no	no	no	no	no	no	no	yes	no	no	no
5386	6163	12117	33.2903	Multipara	no	no	0	no	no	Spontangeburt	Spontangeburt	24	[23+0,27+6]	630	[500,1000)	yes	no	no	yes	0	0	0	normal flora	no	no	no	no	no	no	no	no	no	no	no
5388	6166	7961	31.4399	Multipara	no	no	0	no	no	Spontangeburt	Spontangeburt	40.1429	>36+6	3050	>=2500	no	no	yes	no	9	10	10	Bacterial vaginosis + Candida	no	no	no	no	no	no	yes	yes	no	no	no
5388	6167	7970	28.9334	Multipara	no	no	0	no	no	Spontangeburt	Spontangeburt	39.4286	>36+6	3360	>=2500	no	no	yes	no	9	10	10	Bacterial vaginosis + Candida	no	no	no	no	no	no	yes	yes	no	no	no
5392	6171	24813	35.5031	Multipara	no	no	0	no	no	Spontangeburt	Spontangeburt	39.7143	>36+6	3452	>=2500	no	no	yes	no	9	10	10	normal flora	yes	no	no	no	no	no	no	no	no	yes	IGDM
5395	6175	28682	27.8463	Primipara	no	no	0	no	no	Sectio	Sectio	40	>36+6	3680	>=2500	no	no	yes	no	9	9	10	normal flora	no	no	no	no	no	no	no	no	no	no	no
5398	6178	23538	42.4242	Primipara	no	no	0	no	no	Sectio	Sectio	40.7143	>36+6	3590	>=2500	no	no	yes	no	9	10	10	normal flora	no	no	no	no	no	no	no	no	no	no	no
5403	6183	14607	27.7364	Multipara	no	no	0	no	no	Spontangeburt	Spontangeburt	39.7143	>36+6	3348	>=2500	no	no	yes	no	9	10	10	normal flora	no	no	no	no	no	no	no	no	no	no	no
5408	6188	22473	32.8099	Multipara	no	no	0	no	no	Sectio	Sectio	38.2857	>36+6	2370	[1500,2500)	yes	no	yes	no	9	10	10	normal flora	no	no	no	no	no	no	no	no	no	no	no
5418	6199	6234	36.6671	Multipara	yes	no	0	no	no	Spontangeburt	Spontangeburt	38.5714	>36+6	3790	>=2500	no	no	yes	no	9	10	10	normal flora	no	no	no	no	no	no	no	no	no	no	no
5421	6204	9520	32.5161	Primipara	yes	no	0	no	no	Sectio	Sectio	41.1429	>36+6	4300	>=2500	no	no	yes	no	9	10	10	normal flora	no	no	no	no	no	no	no	no	no	no	no
5423	6206	15631	39.5882	Multipara	no	no	0	no	no	VE	VE	37.8571	>36+6	2725	>=2500	no	no	yes	no	7	8	9	normal flora	no	no	no	no	no	no	no	no	no	no	no
5424	6207	7976	31.0199	Multipara	no	no	0	no	no	Sectio	Sectio	41.1429	>36+6	3600	>=2500	no	no	yes	no	5	10	10	normal flora	no	no	no	no	no	no	no	no	no	no	no
5430	6213	11032	33.4111	Multipara	no	no	0	no	no	Akutsectio	Sectio	36.8571	[32+0,36+6]					yes	yes	1	1	2	normal flora	no	no	no	no	no	no	no	no	no	no	no
5433	6216	27582	31.6102	Multipara	no	no	0	no	no	Sectio	Sectio	38.4286	>36+6	4170	>=2500	no	no	yes	no	10	10	10	Intermediate + Candida	yes	no	no	no	no	no	no	yes	yes	yes	IGDM
5435	6219	6333	30.8854	Primipara	no	no	0	no	no	Sectio	Sectio	33.1429	[32+0,36+6]	1750	[1500,2500)	yes	no	yes	yes	9	10	10	normal flora	yes	no	no	no	no	yes	no	no	no	yes	IGDM
5439	6223	26389	27.7914	Multipara	no	no	0	no	no	Sectio	Sectio	38	>36+6	3040	>=2500	no	no	yes	no	9	10	10	normal flora	no	no	no	no	no	no	no	no	no	no	no
5443	6227	17638	20.6671	Primipara	no	no	0	no	no	Spontangeburt	Spontangeburt	39.2857	>36+6	2970	>=2500	no	no	yes	no	9	10	10	normal flora	no	no	no	no	no	no	no	no	no	no	no
5446	6231	13339	35.0748	Multipara	no	no	0	no	no	Sectio	Sectio	34.2857	[32+0,36+6]	3030	>=2500	no	no	yes	yes	8	8	9	normal flora	yes	no	no	yes	no	no	no	no	no	yes	IGDM
5452	6238	5380	42.8991	Multipara	no	no	0	no	no	Spontangeburt	Spontangeburt	39.8571	>36+6	3660	>=2500	no	no	yes	no	9	10	10	normal flora	no	no	no	no	no	no	no	no	no	no	no
5453	6239	12208	33.4386	Multipara	no	no	0	no	no	Sectio	Sectio	38.4286	>36+6	3040	>=2500	no	no	yes	no	9	10	10	normal flora	no	no	no	no	no	no	no	no	no	no	no
5456	6243	20493	20.582	Multipara	no	no	0	no	no	Spontangeburt	Spontangeburt	22.5714	<23+0	585	[500,1000)	yes	no	no	yes	0	0	0	normal flora	no	no	no	no	no	no	no	no	no	no	no
5456	6244	20487	23.4262	Multipara	no	no	0	no	no	Sectio	Sectio	38.7143	>36+6	3350	>=2500	no	no	yes	no	9	10	10	Candida	no	no	no	no	no	no	no	yes	no	no	no
5457	6245	20923	27.7749	Primipara	no	no	0	no	no	Spontangeburt	Spontangeburt	40	>36+6	3330	>=2500	no	no	yes	no	9	10	10	normal flora	yes	no	no	no	no	no	no	no	no	yes	IGDM
5458	6246	14032	28.162	Primipara	no	no	0	no	no	Spontangeburt	Spontangeburt	39	>36+6	3630	>=2500	no	no	yes	no	9	10	10	normal flora	no	no	no	no	no	no	no	no	no	no	no
5459	6248	25326	33.779	Multipara	yes	no	0	no	no	Sectio	Sectio	37.2857	>36+6	3170	>=2500	no	no	yes	no				Candida	no	no	no	no	no	no	no	yes	no	no	no
5466	6255	3076	24.7907	Multipara	no	no	0	no	no	Sectio	Sectio	35.4286	[32+0,36+6]	2540	>=2500	no	no	yes	yes	9	10	10	normal flora	no	no	no	no	no	no	no	no	no	no	no
5472	6261	7369	28.7522	Multipara	no	yes	2	no	no	VE	VE	40	>36+6	3320	>=2500	no	no	yes	no	9	10	10	normal flora	no	no	no	no	no	no	no	no	no	no	no
5476	6265	12108	29.8449	Multipara	no	no	0	no	no	BEL vaginal	Spontangeburt	23.7143	<23+0	730	[500,1000)	yes	no	no	yes	0	0	0	normal flora	no	no	no	no	no	no	no	no	no	no	no
5482	6271	18585	33.3233	Multipara	no	no	0	no	no	Sectio	Sectio	38	>36+6	2680	>=2500	no	no	yes	no	9	10	10	normal flora	no	no	no	no	no	no	no	no	no	no	no
5490	6279	7499	24.0879	Primipara	no	no	0	no	no	Spontangeburt	Spontangeburt	40.1429	>36+6	3310	>=2500	no	no	yes	no	9	10	10	normal flora	no	no	no	no	no	no	no	no	no	no	no
5491	6280	14026	23.6129	Primipara	no	no	0	no	no	Sectio	Sectio	31.8571	[28+0,31+6]	2450	[1500,2500)	yes	no	yes	yes	4	9	9	Bacterial vaginosis	yes	no	no	yes	no	no	yes	no	no	yes	IGDM
5492	6281	23002	28.8977	Multipara	no	no	0	no	no	Spontangeburt	Spontangeburt	38.2857	>36+6	3070	>=2500	no	no	yes	no	10	10	10	normal flora	no	no	no	no	no	no	no	no	no	no	no
5494	6284	13976	36.7001	Multipara	no	no	0	no	no	Spontangeburt	Spontangeburt	39.7143	>36+6	3385	>=2500	no	no	yes	no	9	10	10	normal flora	no	no	no	no	no	no	no	no	no	no	no
5495	6285	3073	22.0618	Primipara	no	no	0	no	no	Sectio	Sectio	39	>36+6	3840	>=2500	no	no	yes	no	9	10	10	Candida	no	no	no	no	no	no	no	yes	no	no	no
5503	6296	12818	38.2485	Primipara	yes	no	0	no	no	Sectio	Sectio	38	>36+6	2910	>=2500	no	no	yes	no	8	9	10	Candida	no	no	no	no	no	no	no	yes	no	no	no
5507	6300	24919	30.5285	Primipara	no	no	0	no	no	Spontangeburt	Spontangeburt	40.4286	>36+6	3790	>=2500	no	no	yes	no	10	10	10	Candida	no	no	no	no	no	no	no	yes	no	no	no
5513	6306	14860	31.4866	Multipara	no	no	0	no	no	Spontangeburt	Spontangeburt	36.2857	[32+0,36+6]	2970	>=2500	no	no	yes	yes	9	10	10	Intermediate	no	no	no	no	no	no	no	no	yes	no	no
5525	6318	16018	31.2944	Multipara	no	no	0	no	no	Spontangeburt	Spontangeburt	36.1429	[32+0,36+6]	2790	>=2500	no	no	yes	yes	9	10	10	normal flora	no	no	no	no	no	no	no	no	no	no	no
5534	6327	16646	38.5916	Multipara	yes	no	0	no	no	Spontangeburt	Spontangeburt	18.4286	<23+0	220	<500	yes	yes	yes	yes	2	2	1	normal flora	no	no	no	no	no	no	no	no	no	no	no
5534	6328	16640	40.2745	Multipara	yes	no	0	no	no	Spontangeburt	Spontangeburt	39.7143	>36+6	3140	>=2500	no	no	yes	no	9	10	10	normal flora	no	no	no	no	no	no	no	no	no	no	no
5540	6335	8519	31.245	Multipara	no	no	0	no	no	Spontangeburt	Spontangeburt	21.2857	<23+0	399	<500	yes	yes	yes	yes	1	1	1	Candida	no	no	no	no	no	no	no	yes	no	no	no
5541	6336	8272	37.4276	Multipara	no	no	0	no	no	Spontangeburt	Spontangeburt	39.7143	>36+6	3278	>=2500	no	no	yes	no	9	10	10	normal flora	no	no	no	no	no	no	no	no	no	no	no
5542	6337	28884	36.9609	Multipara	no	no	0	no	no	Spontangeburt	Spontangeburt	40.2857	>36+6	3610	>=2500	no	no	yes	no	9	10	10	normal flora	yes	no	no	no	no	no	no	no	no	yes	IGDM
5543	6338	19918	24.8456	Primipara	no	no	0	no	no	VE	VE	37.1429	>36+6	3070	>=2500	no	no	yes	no	9	10	10	Bacterial vaginosis	no	no	no	no	no	no	yes	no	no	no	no
5549	6345	16054	34.1881	Multipara	no	no	0	no	no	Sectio	Sectio	39.1429	>36+6	3980	>=2500	no	no	yes	no	9	10	10	normal flora	no	no	no	no	no	no	no	no	no	no	no
5554	6350	17036	35.8682	Multipara	no	no	0	no	no	Sectio	Sectio	36.7143	[32+0,36+6]	2890	>=2500	no	no	yes	yes	8	9	9	Candida	no	yes	no	no	no	no	no	yes	no	yes	GDM
5554	6351	17044	34.3363	Multipara	no	no	0	no	no	Sectio	Sectio	35.4286	[32+0,36+6]	2390	[1500,2500)	yes	no	yes	yes	9	10	9	Candida	no	yes	no	no	no	no	no	yes	no	yes	GDM
5564	6361	15452	31.6651	Multipara	no	no	0	no	no	Spontangeburt	Spontangeburt	38	>36+6	4060	>=2500	no	no	yes	no	9	10	10	Candida	no	no	no	no	no	no	no	yes	no	no	no
5565	6362	20200	45.6033	Primipara	no	no	0	no	no	Sectio	Sectio	41.2857	>36+6	3330	>=2500	no	no	yes	no	8	9	9	normal flora	no	yes	no	no	no	no	no	no	no	yes	GDM
5568	6366	3708	35.1846	Primipara	no	no	0	no	no	Sectio	Sectio	39.8571	>36+6	4290	>=2500	no	no	yes	no	9	10	10	normal flora	no	no	no	no	no	no	no	no	no	no	no
5576	6376	15244	42.4955	Multipara	yes	no	0	no	no	Sectio	Sectio	40.2857	>36+6	3690	>=2500	no	no	yes	no	9	10	10	normal flora	no	no	no	no	no	no	no	no	no	no	no
5577	6377	9519	34.1057	Multipara	no	no	0	no	no	Sectio	Sectio	38.7143	>36+6	3740	>=2500	no	no	yes	no	9	10	10	normal flora	no	yes	no	no	no	no	no	no	no	yes	GDM
5578	6378	27672	35.4701	Multipara	no	no	0	no	no	Sectio	Sectio	39	>36+6	3460	>=2500	no	no	yes	no	9	10	10	normal flora	no	no	no	no	no	no	no	no	no	no	no
5584	6385	3904	31.1297	Multipara	yes	no	0	no	no	Spontangeburt	Spontangeburt	41	>36+6	3900	>=2500	no	no	yes	no	9	10	10	normal flora	no	no	no	no	no	no	no	no	no	no	no
5585	6386	2139	35.4454	Primipara	yes	no	0	no	no	Spontangeburt	Spontangeburt	41.2857	>36+6	3960	>=2500	no	no	yes	no	9	10	10	normal flora	no	no	no	no	no	no	no	no	no	no	no
5586	6387	6232	28.8154	Multipara	no	yes	6	no	no	Spontangeburt	Spontangeburt	38.4286	>36+6	2660	>=2500	no	no	yes	no	0	0	10	normal flora	no	no	no	no	no	no	no	no	no	no	no
5587	6388	12813	42.696	Multipara	yes	no	0	no	no	Spontangeburt	Spontangeburt	41	>36+6	3930	>=2500	no	no	yes	no	9	10	10	normal flora	no	no	no	no	no	no	no	no	no	no	no
5588	6389	9035	32.9636	Primipara	no	no	0	no	no	Sectio	Sectio	37.2857	>36+6	3050	>=2500	no	no	yes	no	5	8	9	normal flora	yes	no	no	no	no	no	no	no	no	yes	IGDM
5593	6394	2517	36.0329	Multipara	no	no	0	no	no	Sectio	Sectio	38.2857	>36+6	3290	>=2500	no	no	yes	no	5	8	9	Bacterial vaginosis	no	no	no	no	no	no	yes	no	no	no	no
5604	6405	6904	25.6609	Primipara	no	no	0	no	no	Sectio	Sectio	38	>36+6	3500	>=2500	no	no	yes	no	9	10	10	Bacterial vaginosis	no	no	no	no	no	no	yes	no	no	no	no
5619	6420	25715	36.9883	Primipara	no	no	0	no	no	Spontangeburt	Spontangeburt	37.5714	>36+6	3500	>=2500	no	no	yes	no	9	10	10	normal flora	no	no	no	no	no	no	no	no	no	no	no
5622	6423	8491	35.2807	Multipara	no	no	0	no	no	Spontangeburt	Spontangeburt	40.4286	>36+6	3960	>=2500	no	no	yes	no	9	10	10	normal flora	no	no	no	no	no	no	no	no	no	no	no
5624	6425	3902	35.4043	Primipara	no	no	0	no	no	Sectio	Sectio	41.4286	>36+6	4136	>=2500	no	no	yes	no	8	10	10	Candida	no	no	no	no	no	no	no	yes	no	no	no
5626	6427	28003	26.6712	Multipara	no	no	0	no	no	Sectio	Sectio	38.4286	>36+6	3236	>=2500	no	no	yes	no	9	10	10	Bacterial vaginosis	no	no	no	no	no	no	yes	no	no	no	no
5637	6438	28349	28.4722	Multipara	no	yes	5	no	no	Spontangeburt	Spontangeburt	39.1429	>36+6	2640	>=2500	no	no	yes	no	9	10	10	normal flora	no	no	no	no	no	no	no	no	no	no	no
5645	6446	22232	39.9396	Primipara	no	no	0	no	no	Sectio	Sectio	27.1429	[23+0,27+6]	730	[500,1000)	yes	no	yes	yes	8	8	9	normal flora	no	no	no	no	no	no	no	no	no	no	no
5648	6450	28341	26.3391	Primipara	no	yes	10	no	no	Sectio	Sectio	36.8571	[32+0,36+6]	2870	>=2500	no	no	yes	yes	8	9	9	normal flora	no	yes	no	no	no	no	no	no	no	yes	GDM
5652	6454	3900	36.7303	Primipara	no	no	0	no	no	VE	VE	40.4286	>36+6	3630	>=2500	no	no	yes	no	9	10	10	normal flora	no	no	no	no	no	no	no	no	no	no	no
5654	6456	13046	39.4592	Primipara	no	no	0	no	no	Sectio	Sectio	40.5714	>36+6	3280	>=2500	no	no	yes	no	9	10	10	Intermediate	no	no	no	no	no	no	no	no	yes	no	no
5655	6457	15449	42.1222	Multipara	no	no	0	no	no	Sectio	Sectio	38.1429	>36+6	3340	>=2500	no	no	yes	no	9	10	10	Bacterial vaginosis	yes	no	no	no	yes	no	yes	no	no	yes	IGDM
5659	6461	20784	36.6507	Multipara	no	no	0	no	no	VE	VE	39.7143	>36+6	3820	>=2500	no	no	yes	no	9	10	10	normal flora	no	no	no	no	no	no	no	no	no	no	no
5660	6462	23508	28.2086	Primipara	no	yes	5	no	no	Spontangeburt	Spontangeburt	41	>36+6	3420	>=2500	no	no	yes	no	9	10	10	normal flora	no	no	no	no	no	no	no	no	no	no	no
5663	6465	28334	26.8497	Primipara	no	no	0	no	no	Spontangeburt	Spontangeburt	39.7143	>36+6	3430	>=2500	no	no	yes	no	9	10	10	normal flora	no	no	no	no	no	no	no	no	no	no	no
5666	6468	5709	27.3631	Multipara	no	no	0	no	no	Sectio	Sectio	40	>36+6	4150	>=2500	no	no	yes	no	9	10	10	normal flora	yes	no	no	no	no	no	no	no	no	yes	IGDM
5670	6472	5120	36.9115	Multipara	no	no	0	no	no	Spontangeburt	Spontangeburt	39.4286	>36+6	3480	>=2500	no	no	yes	no	9	10	10	Bacterial vaginosis	no	no	no	no	no	no	yes	no	no	no	no
5671	6473	25589	31.0281	Multipara	no	no	0	no	no	Spontangeburt	Spontangeburt	41.1429	>36+6	3350	>=2500	no	no	yes	no	8	9	10	normal flora	no	no	no	no	no	no	no	no	no	no	no
5675	6478	21916	35.8929	Primipara	no	yes	15	no	no	VE	VE	39.5714	>36+6	2720	>=2500	no	no	yes	no	8	9	10	normal flora	no	no	no	no	no	no	no	no	no	no	no
5676	6480	1997	35.6651	Multipara	yes	no	0	no	no	Spontangeburt	Spontangeburt	40	>36+6	3390	>=2500	no	no	yes	no	7	8	9	normal flora	no	no	no	no	no	no	no	no	no	no	no
5677	6481	6001	26.9952	Multipara	no	yes	7	no	no	Sectio	Sectio	37.7143	>36+6	2910	>=2500	no	no	yes	no	8	8	8	normal flora	no	no	no	no	no	no	no	no	no	no	no
5683	6488	5706	31.7282	Multipara	no	yes	15	no	no	Spontangeburt	Spontangeburt	40.1429	>36+6	3250	>=2500	no	no	yes	no	9	10	10	Candida	no	no	no	no	no	no	no	yes	no	no	no
5695	6500	24652	29.4715	Primipara	no	yes	15	no	no	Spontangeburt	Spontangeburt	20	<23+0	370	<500	yes	yes	no	yes				Candida	no	no	no	no	no	no	no	yes	no	no	no
5702	6507	11054	28.2965	Primipara	no	no	0	no	no	Spontangeburt	Spontangeburt	40.4286	>36+6	4210	>=2500	no	no	yes	no	9	9	10	normal flora	no	no	no	no	no	no	no	no	no	no	no
5714	6520	22469	32.7879	Multipara	no	yes	10	no	no	Sectio	Sectio	37.2857	>36+6	2270	[1500,2500)	yes	no	yes	no	9	10	10	Candida	no	no	no	no	no	no	no	yes	no	no	no
5716	6522	10617	43.3988	Multipara	yes	no	0	no	no	Spontangeburt	Spontangeburt	40	>36+6	3220	>=2500	no	no	yes	no	9	10	10	normal flora	no	no	no	no	no	no	no	no	no	no	no
5719	6525	28026	33.466	Primipara	no	no	0	no	no	Akutsectio	Sectio	41.5714	>36+6	3360	>=2500	no	no	yes	no	8	9	10	normal flora	no	no	no	no	no	no	no	no	no	no	no
5722	6528	21743	38.1743	Multipara	no	no	0	no	no	Sectio	Sectio	39	>36+6	3795	>=2500	no	no	yes	no	9	10	10	normal flora	no	no	no	no	no	no	no	no	no	no	no
5731	6539	8359	36.7385	Multipara	yes	no	0	no	no	Spontangeburt	Spontangeburt	39.8571	>36+6	3430	>=2500	no	no	yes	no	9	10	10	normal flora	no	no	no	no	no	no	no	no	no	no	no
5733	6542	20440	25.8888	Multipara	no	no	0	no	no	Spontangeburt	Spontangeburt	38.8571	>36+6	3220	>=2500	no	no	yes	no	9	10	10	Intermediate	no	yes	no	no	no	no	no	no	yes	yes	GDM
5741	6550	15445	30.4132	Multipara	no	yes	12	no	no	Sectio	Sectio	39	>36+6	2488	[1500,2500)	yes	no	yes	no	8	9	9	Candida	no	no	no	no	no	no	no	yes	no	no	no
5755	6569	13820	29.9437	Primipara	yes	no	0	no	no	Spontangeburt	Spontangeburt	38.5714	>36+6	2890	>=2500	no	no	yes	no	9	10	10	Candida	no	no	no	no	no	no	no	yes	no	no	no
5757	6571	15443	38.1414	Multipara	no	no	0	no	no	Spontangeburt	Spontangeburt	40.7143	>36+6	3450	>=2500	no	no	yes	no	9	10	10	normal flora	no	no	no	no	no	no	no	no	no	no	no
5769	6584	23273	22.9019	Multipara	no	yes	7	no	no	Spontangeburt	Spontangeburt	39.8571	>36+6	3060	>=2500	no	no	yes	no	9	10	10	normal flora	no	no	no	no	no	no	no	no	no	no	no
5771	6587	27329	33.0432	Primipara	no	no	0	no	no	VE	VE	39.8571	>36+6	4190	>=2500	no	no	yes	no	9	10	10	normal flora	no	no	no	no	no	no	no	no	no	no	no
5785	6602	1995	24.3569	Primipara	no	no	0	no	no	Spontangeburt	Spontangeburt	40	>36+6	3160	>=2500	no	no	yes	no	9	10	10	normal flora	no	no	no	no	no	no	no	no	no	no	no
5786	6603	16377	36.8016	Primipara	no	yes	10	no	no	Sectio	Sectio	38.4286	>36+6	3060	>=2500	no	no	yes	no	8	9	10	normal flora	no	no	no	no	no	no	no	no	no	no	no
5791	6610	27733	27.407	Multipara	no	yes	20	no	no	Spontangeburt	Spontangeburt	39	>36+6	2730	>=2500	no	no	yes	no	9	10	10	Candida	no	no	no	no	no	no	no	yes	no	no	no
5800	6620	10563	37.1283	Primipara	yes	no	0	no	no	Spontangeburt	Spontangeburt	40.5714	>36+6	3530	>=2500	no	no	yes	no	9	10	10	normal flora	no	no	no	no	no	no	no	no	no	no	no
5804	6624	13164	39.5964	Primipara	no	yes	7	no	no	Sectio	Sectio	36.5714	[32+0,36+6]	1530	[1500,2500)	yes	no	yes	yes	9	10	10	normal flora	no	no	no	no	no	no	no	no	no	no	no
5805	6626	24249	26.8277	Multipara	no	no	0	no	no	Sectio	Sectio	39.1429	>36+6	3310	>=2500	no	no	yes	no	9	10	10	normal flora	no	no	no	no	no	no	no	no	no	no	no
5809	6631	17791	41.6033	Multipara	no	no	0	no	no	Spontangeburt	Spontangeburt	40	>36+6	3750	>=2500	no	no	yes	no	9	10	10	normal flora	no	no	no	no	no	no	no	no	no	no	no
5815	6638	22999	28.4749	Primipara	no	yes	20	no	no	Spontangeburt	Spontangeburt	40.5714	>36+6	3050	>=2500	no	no	yes	no	9	10	10	normal flora	no	no	no	no	no	no	no	no	no	no	no
5817	6640	15816	29.0377	Primipara	no	no	0	no	no	Sectio	Sectio	38.1429	>36+6	2850	>=2500	no	no	yes	no	9	10	10	normal flora	no	no	no	no	no	no	no	no	no	no	no
5819	6642	421	28.3432	Primipara	no	yes	5	no	no	Sectio	Sectio	39	>36+6	3160	>=2500	no	no	yes	no	9	10	10	normal flora	no	no	no	no	no	no	no	no	no	no	no
5824	6647	25806	25.6802	Multipara	no	yes	15	no	no	Spontangeburt	Spontangeburt	38.8571	>36+6	2965	>=2500	no	no	yes	no	9	10	10	normal flora	no	no	no	no	no	no	no	no	no	no	no
5829	6654	4510	28.3047	Primipara	no	no	0	no	no	Sectio	Sectio	39	>36+6	3085	>=2500	no	no	yes	no	9	10	10	normal flora	no	no	no	no	no	no	no	no	no	no	no
5833	6658	13698	38.512	Primipara	no	no	0	no	no	Spontangeburt	Spontangeburt	38.5714	>36+6	3290	>=2500	no	no	yes	no	9	10	10	Candida	no	no	no	no	no	no	no	yes	no	no	no
5834	6659	3899	43.6074	Multipara	yes	no	0	no	no	Sectio	Sectio	36.8571	[32+0,36+6]	2640	>=2500	no	no	yes	yes	9	10	10	normal flora	no	no	no	no	no	no	no	no	no	no	no
5839	6664	27983	24.7001	Multipara	no	no	0	no	no	Spontangeburt	Spontangeburt	40	>36+6	2920	>=2500	no	no	yes	no	9	10	10	normal flora	no	no	no	no	no	no	no	no	no	no	no
5841	6666	25897	41.5045	Multipara	no	no	0	no	no	Spontangeburt	Spontangeburt	18.4286	<23+0	170	<500	yes	yes	yes	yes	1	1	1	Bacterial vaginosis	no	no	no	no	no	no	yes	no	no	no	no
5846	6672	15431	28.4173	Multipara	no	no	0	no	no	Spontangeburt	Spontangeburt	39.1429	>36+6	3750	>=2500	no	no	yes	no	9	10	10	normal flora	no	no	no	no	no	no	no	no	no	no	no
5847	6673	1378	27.2176	Multipara	no	yes	7	no	no	Sectio	Sectio	40.5714	>36+6	3580	>=2500	no	no	yes	no	9	10	10	normal flora	yes	no	no	no	no	no	no	no	no	yes	IGDM
5848	6674	15230	40.291	Multipara	no	yes	10	no	no	Spontangeburt	Spontangeburt	38.5714	>36+6	2980	>=2500	no	no	yes	no	9	10	10	normal flora	yes	no	no	no	no	no	no	no	no	yes	IGDM
5852	6678	14895	36.0357	Multipara	no	no	0	no	no	Sectio	Sectio	40.8571	>36+6	3790	>=2500	no	no	yes	no	9	9	10	normal flora	no	no	no	no	no	no	no	no	no	no	no
5861	6687	22227	28.8099	Multipara	no	yes	15	no	no	Sectio	Sectio	38.1429	>36+6	3800	>=2500	no	no	yes	no	9	10	10	Bacterial vaginosis	yes	no	no	no	no	no	yes	no	no	yes	IGDM
5862	6689	22447	21.5264	Multipara	no	yes	6	no	no	Spontangeburt	Spontangeburt	41.5714	>36+6	3560	>=2500	no	no	yes	no	9	10	10	Bacterial vaginosis	no	no	no	no	no	no	yes	no	no	no	no
5864	6691	28041	29.5621	Primipara	no	no	0	no	no	VE	VE	40.1429	>36+6	4080	>=2500	no	no	yes	no	9	10	10	normal flora	yes	no	no	no	no	no	no	no	no	yes	IGDM
5866	6694	27937	34.092	Multipara	no	no	0	no	no	Spontangeburt	Spontangeburt	40.1429	>36+6	2240	[1500,2500)	yes	no	yes	no	9	10	10	normal flora	yes	no	no	no	no	no	no	no	no	yes	IGDM
5868	6696	2844	35.4949	Multipara	no	no	0	no	no	Sectio	Sectio	40.1429	>36+6	3996	>=2500	no	no	yes	no	6	6	8	normal flora	yes	no	no	no	no	no	no	no	no	yes	IGDM
5875	6703	22614	32.8428	Multipara	no	no	0	no	no	Sectio	Sectio	38.1429	>36+6	3280	>=2500	no	no	yes	no	9	10	10	normal flora	no	no	no	no	no	no	no	no	no	no	no
5879	6709	7037	29.8449	Primipara	no	no	0	no	no	Spontangeburt	Spontangeburt	41.5714	>36+6	4090	>=2500	no	no	yes	no	9	10	10	normal flora	no	no	no	no	no	no	no	no	no	no	no
5879	6710	7023	32.1126	Multipara	no	no	0	no	no	Spontangeburt	Spontangeburt	40	>36+6	2930	>=2500	no	no	yes	no	8	9	9	Intermediate	no	no	no	no	no	no	no	no	yes	no	no
5880	6711	4830	28.3185	Primipara	no	no	0	no	no	Spontangeburt	Spontangeburt	40	>36+6	2690	>=2500	no	no	yes	no	9	10	10	normal flora	no	no	no	no	no	no	no	no	no	no	no
5882	6713	25321	36.0659	Multipara	no	no	0	no	no	Sectio	Sectio	39.4286	>36+6	3890	>=2500	no	no	yes	no	9	10	10	normal flora	no	no	no	no	no	no	no	no	no	no	no
5883	6714	9954	42.3006	Multipara	no	no	0	no	no	Sectio	Sectio	33.4286	[32+0,36+6]	2590	>=2500	no	no	yes	yes	8	9	9	normal flora	no	no	no	no	no	no	no	no	no	no	no
5884	6715	14972	34.641	Primipara	no	no	0	no	no	Spontangeburt	Spontangeburt	37.7143	>36+6	2910	>=2500	no	no	yes	no	9	10	10	normal flora	no	no	no	no	no	no	no	no	no	no	no
5886	6718	14998	36.5079	Multipara	no	no	0	no	no	Sectio	Sectio	39.1429	>36+6	3540	>=2500	no	no	yes	no	9	9	10	normal flora	no	no	no	no	no	no	no	no	no	no	no
5888	6720	21362	35.7639	Multipara	no	no	0	no	no	Sectio	Sectio	38.4286	>36+6	3970	>=2500	no	no	yes	no	9	10	10	Bacterial vaginosis	no	no	no	no	no	no	yes	no	no	no	no
5894	6726	15650	22.4708	Primipara	no	no	0	no	no	Spontangeburt	Spontangeburt	40.4286	>36+6	3480	>=2500	no	no	yes	no	9	10	10	normal flora	no	no	no	no	no	no	no	no	no	no	no
5897	6729	28576	36.3459	Multipara	no	no	0	no	no	Spontangeburt	Spontangeburt	40.1429	>36+6	4170	>=2500	no	no	yes	no	9	10	10	normal flora	yes	no	no	no	no	yes	no	no	no	yes	IGDM
5898	6730	21894	29.8367	Multipara	no	no	0	no	no	VE	VE	39.8571	>36+6	3160	>=2500	no	no	yes	no	9	10	10	normal flora	yes	no	no	no	no	no	no	no	no	yes	IGDM
5899	6731	1218	24.0796	Multipara	no	no	0	no	no	Sectio	Sectio	40	>36+6	3340	>=2500	no	no	yes	no	9	10	10	normal flora	yes	no	no	no	no	no	no	no	no	yes	IGDM
5900	6732	21347	37.79	Multipara	no	no	0	no	no	Sectio	Sectio	40.8571	>36+6	3260	>=2500	no	no	yes	no	9	10	10	normal flora	no	no	no	no	no	no	no	no	no	no	no
5901	6733	1198	21.1229	Primipara	no	no	0	no	no	Sectio	Sectio	38.4286	>36+6	3340	>=2500	no	no	yes	no	9	10	10	normal flora	no	no	no	no	no	no	no	no	no	no	no
5902	6735	12969	36.2855	Primipara	no	no	0	no	no	Spontangeburt	Spontangeburt	40.1429	>36+6	3240	>=2500	no	no	yes	no	8	9	10	Candida	no	no	no	no	no	no	no	yes	no	no	no
5910	6743	11410	34.0563	Multipara	no	no	0	no	no	Spontangeburt	Spontangeburt	38.2857	>36+6	3612	>=2500	no	no	yes	no	9	10	10	normal flora	no	no	no	no	no	no	no	no	no	no	no
5921	6755	20761	32.9362	Multipara	yes	no	0	no	no	Sectio	Sectio	41	>36+6	3770	>=2500	no	no	yes	no	8	10	10	normal flora	no	no	no	no	no	no	no	no	no	no	no
5922	6757	8217	24.42	Primipara	no	yes	7	no	yes	Spontangeburt	Spontangeburt	38.8571	>36+6	3370	>=2500	no	no	yes	no	9	10	10	normal flora	no	no	no	no	no	no	no	no	no	no	no
5928	6763	27459	30.4544	Primipara	yes	no	0	no	no	Spontangeburt	Spontangeburt	38.2857	>36+6	2740	>=2500	no	no	yes	no	9	10	10	normal flora	no	no	no	no	no	no	no	no	no	no	no
5931	6766	20418	34.523	Multipara	no	no	0	no	no	Sectio	Sectio	40.4286	>36+6	3260	>=2500	no	no	yes	no	9	10	10	Bacterial vaginosis	yes	no	no	no	yes	no	yes	no	no	yes	IGDM
5932	6767	15055	27.8133	Primipara	no	no	0	no	no	Sectio	Sectio	40.1429	>36+6	3310	>=2500	no	no	yes	no	8	9	9	normal flora	no	no	no	no	no	no	no	no	no	no	no
5934	6769	8518	28.7577	Multipara	no	yes	6	no	no	Sectio	Sectio	38.1429	>36+6	4080	>=2500	no	no	yes	no	9	10	10	normal flora	yes	no	no	no	no	no	no	no	no	yes	IGDM
5939	6774	14777	30.3885	Multipara	no	no	0	no	no	Spontangeburt	Spontangeburt	40	>36+6	3870	>=2500	no	no	yes	no	9	10	10	normal flora	yes	no	no	no	no	no	no	no	no	yes	IGDM
5941	6777	8908	27.5388	Multipara	no	no	0	no	no	Spontangeburt	Spontangeburt	41.2857	>36+6	4340	>=2500	no	no	yes	no	9	10	10	Bacterial vaginosis	no	no	no	no	no	no	yes	no	no	no	no
5949	6786	7868	23.6376	Primipara	no	no	0	no	no	Spontangeburt	Spontangeburt	40	>36+6	3100	>=2500	no	no	yes	no	9	10	10	normal flora	no	no	no	no	no	no	no	no	no	no	no
5950	6787	5998	24.7852	Primipara	no	no	0	no	no	Sectio	Sectio	41.1429	>36+6	4408	>=2500	no	no	yes	no	6	6	9	normal flora	no	no	no	no	no	no	no	no	no	no	no
5954	6792	18405	28.6863	Primipara	no	no	0	no	no	Sectio	Sectio	26.2857	[23+0,27+6]	883	[500,1000)	yes	no	yes	yes	8	9	9	normal flora	no	no	no	no	no	no	no	no	no	no	no
5955	6793	22993	28.6205	Primipara	no	yes	5	no	no	Sectio	Sectio	37.1429	>36+6	2470	[1500,2500)	yes	no	yes	no	9	10	10	normal flora	no	no	no	no	no	no	no	no	no	no	no
5957	6796	347	27.6925	Multipara	no	yes	5	no	no	Sectio	Sectio	38.2857	>36+6	2993	>=2500	no	no	yes	no	9	10	10	Bacterial vaginosis + Candida	no	no	no	no	no	no	yes	yes	no	no	no
5961	6800	24193	33.9245	Primipara	no	no	0	no	no	Sectio	Sectio	41	>36+6	3470	>=2500	no	no	yes	no	9	10	10	normal flora	no	no	no	no	no	no	no	no	no	no	no
5963	6803	27577	25.9382	Primipara	no	yes	10	no	no	VE	VE	41.4286	>36+6	3380	>=2500	no	no	yes	no	9	9	10	normal flora	no	no	no	no	no	no	no	no	no	no	no
5964	6804	11922	39.105	Primipara	no	no	0	no	no	Sectio	Sectio	38.1429	>36+6	3460	>=2500	no	no	yes	no	9	10	10	Intermediate + Candida	no	no	yes	no	no	no	no	yes	yes	yes	IDDM
5970	6810	4067	24.0851	Primipara	no	no	0	no	no	Sectio	Sectio	39.2857	>36+6	3100	>=2500	no	no	yes	no	9	10	10	Bacterial vaginosis	no	no	no	no	no	no	yes	no	no	no	no
5971	6811	27354	28.8785	Primipara	no	no	0	no	no	Sectio	Sectio	40.7143	>36+6	4110	>=2500	no	no	yes	no	10	10	10	normal flora	no	no	no	no	no	no	no	no	no	no	no
5976	6816	13580	29.2272	Primipara	no	no	0	no	no	Spontangeburt	Spontangeburt	39.1429	>36+6	2850	>=2500	no	no	yes	no	8	9	10	Candida	no	no	no	no	no	no	no	yes	no	no	no
5977	6817	16903	26.3006	Primipara	no	no	0	no	no	Spontangeburt	Spontangeburt	40.1429	>36+6	3590	>=2500	no	no	yes	no	9	10	10	normal flora	no	no	no	no	no	no	no	no	no	no	no
5979	6819	15286	45.1531	Multipara	no	no	0	no	no	Sectio	Sectio	38.4286	>36+6	3116	>=2500	no	no	yes	no	9	10	10	normal flora	no	no	no	no	no	no	no	no	no	no	no
5983	6824	10003	23.4317	Primipara	no	no	0	no	no	Sectio	Sectio	39.4286	>36+6	3310	>=2500	no	no	yes	no	8	9	10	normal flora	no	no	no	no	no	no	no	no	no	no	no
5987	6828	6329	41.6527	Primipara	no	no	0	no	no	Spontangeburt	Spontangeburt	40.2857	>36+6	2760	>=2500	no	no	yes	no	9	10	10	normal flora	yes	no	no	no	no	no	no	no	no	yes	IGDM
5990	6831	16631	36.917	Primipara	yes	no	0	no	no	Spontangeburt	Spontangeburt	40.8571	>36+6	3600	>=2500	no	no	yes	no	9	10	10	normal flora	no	no	no	no	no	no	no	no	no	no	no
5991	6832	18403	33.6582	Primipara	no	no	0	no	no	Spontangeburt	Spontangeburt	39.1429	>36+6	3200	>=2500	no	no	yes	no	9	10	10	normal flora	no	no	no	no	no	no	no	no	no	no	no
5995	6837	19867	42.5752	Multipara	no	no	0	no	no	Spontangeburt	Spontangeburt	40.4286	>36+6	2890	>=2500	no	no	yes	no	9	10	10	Candida	yes	no	no	no	no	no	no	yes	no	yes	IGDM
6000	6843	20750	31.2588	Multipara	no	no	0	no	no	Spontangeburt	Spontangeburt	39.4286	>36+6	3462	>=2500	no	no	yes	no	9	10	10	Intermediate	no	no	no	no	no	no	no	no	yes	no	no
6009	6854	14204	31.116	Primipara	no	no	0	no	no	Spontangeburt	Spontangeburt	40.8571	>36+6	4248	>=2500	no	no	yes	no	8	10	10	normal flora	no	no	no	no	no	no	no	no	no	no	no
6009	6855	14200	32.8428	Multipara	no	no	0	no	no	Spontangeburt	Spontangeburt	39.5714	>36+6	3700	>=2500	no	no	yes	no	9	10	10	normal flora	yes	no	no	no	no	no	no	no	no	yes	IGDM
6010	6856	18943	37.9547	Multipara	no	yes	10	no	no	Spontangeburt	Spontangeburt	34.1429	[32+0,36+6]	1720	[1500,2500)	yes	no	yes	yes	9	10	10	normal flora	no	yes	no	no	no	no	no	no	no	yes	GDM
6014	6860	11563	38.103	Primipara	yes	no	0	no	no	Sectio	Sectio	38.4286	>36+6	3530	>=2500	no	no	yes	no	9	10	10	normal flora	yes	no	no	no	no	no	no	no	no	yes	IGDM
6015	6861	20199	25.2107	Primipara	no	no	0	no	no	Spontangeburt	Spontangeburt	41	>36+6	3060	>=2500	no	no	yes	no	9	10	10	Candida	no	no	no	no	no	no	no	yes	no	no	no
6021	6867	4133	32.4091	Primipara	no	no	0	no	no	Spontangeburt	Spontangeburt	41.4286	>36+6	3550	>=2500	no	no	yes	no	9	10	10	normal flora	no	no	no	no	no	no	no	no	no	no	no
6023	6870	26061	35.8325	Primipara	no	no	0	no	no	Sectio	Sectio	39.1429	>36+6	3380	>=2500	no	no	yes	no	9	10	10	normal flora	no	no	no	no	no	no	no	no	no	no	no
6025	6873	6704	35.9341	Multipara	yes	no	0	no	no	Sectio	Sectio	37.5714	>36+6	3300	>=2500	no	no	yes	no	8	10	10	normal flora	no	no	no	no	no	no	no	no	no	no	no
6033	6882	22990	20.744	Multipara	no	no	0	no	no	Sectio	Sectio	37.5714	>36+6	3450	>=2500	no	no	yes	no	8	9	10	normal flora	no	no	no	no	no	no	no	no	no	no	no
6034	6883	25038	38.7865	Multipara	no	no	0	no	no	Sectio	Sectio	38.1429	>36+6	3530	>=2500	no	no	yes	no	9	10	10	normal flora	yes	no	no	no	no	no	no	no	no	yes	IGDM
6036	6885	22987	27.5058	Primipara	no	no	0	no	no	Spontangeburt	Spontangeburt	40.2857	>36+6	3280	>=2500	no	no	yes	no	9	10	10	normal flora	no	no	no	no	no	no	no	no	no	no	no
6038	6887	7653	40.7907	Primipara	no	no	0	no	no	Spontangeburt	Spontangeburt	39.4286	>36+6	3315	>=2500	no	no	yes	no	9	10	10	normal flora	no	no	no	no	no	no	no	no	no	no	no
6040	6889	5448	30.6465	Primipara	no	no	0	no	no	VE	VE	40.2857	>36+6	3482	>=2500	no	no	yes	no	7	10	10	normal flora	no	no	no	no	no	no	no	no	no	no	no
6042	6891	14654	33.3205	Primipara	no	no	0	no	no	Sectio	Sectio	39	>36+6	3210	>=2500	no	no	yes	no	8	9	10	Bacterial vaginosis	no	no	no	no	no	no	yes	no	no	no	no
6044	6894	4109	32.302	Multipara	no	no	0	no	no	Sectio	Sectio	39	>36+6	4150	>=2500	no	no	yes	no	9	10	10	normal flora	no	no	no	no	no	no	no	no	no	no	no
6046	6896	5997	28.3487	Multipara	no	no	0	no	no	Sectio	Sectio	34.2857	[32+0,36+6]	1990	[1500,2500)	yes	no	yes	yes	9	10	10	Intermediate	no	no	no	no	no	no	no	no	yes	no	no
6052	6906	13973	19.2615	Primipara	no	yes	6	no	no	Spontangeburt	Spontangeburt	38.8571	>36+6	2930	>=2500	no	no	yes	no	9	10	10	normal flora	no	no	no	no	no	no	no	no	no	no	no
6053	6907	17787	31.0144	Multipara	no	no	0	no	no	Spontangeburt	Spontangeburt	34.7143	[32+0,36+6]	2120	[1500,2500)	yes	no	yes	yes	9	10	10	normal flora	no	no	no	no	no	no	no	no	no	no	no
6054	6908	18054	30.7207	Multipara	no	no	0	no	no	VE	VE	34.7143	[32+0,36+6]	2790	>=2500	no	no	yes	yes	8	9	10	Candida	no	no	no	no	no	no	no	yes	no	no	no
6055	6909	18053	21.757	Primipara	no	yes	6	no	no	Sectio	Sectio	40.5714	>36+6	2870	>=2500	no	no	yes	no	9	10	10	normal flora	no	no	no	no	no	no	no	no	no	no	no
6060	6914	24614	30.8717	Multipara	no	yes	5	no	no	Sectio	Sectio	28.4286	[28+0,31+6]	720	[500,1000)	yes	no	yes	yes	8	9	9	Candida	no	no	no	no	no	no	no	yes	no	no	no
6062	6916	24761	42.6548	Multipara	no	no	0	no	no	Spontangeburt	Spontangeburt	35.2857	[32+0,36+6]	2650	>=2500	no	no	yes	yes	9	10	10	normal flora	no	no	no	no	no	no	no	no	no	no	no
6063	6917	24809	35.9396	Multipara	no	no	0	no	no	Spontangeburt	Spontangeburt	38.8571	>36+6	2710	>=2500	no	no	yes	no	9	10	10	normal flora	no	no	no	no	no	no	no	no	no	no	no
6065	6919	26190	21.1201	Multipara	no	no	0	no	no	Sectio	Sectio	40.5714	>36+6	3350	>=2500	no	no	yes	no	9	10	10	Bacterial vaginosis	no	no	no	no	no	no	yes	no	no	no	no
6068	6922	26464	16.8181	Primipara	no	no	0	no	no	Spontangeburt	Spontangeburt	40.7143	>36+6	3700	>=2500	no	no	yes	no	9	10	10	normal flora	no	no	no	no	no	no	no	no	no	no	no
6072	6927	27436	33.5676	Multipara	no	yes	10	no	no	Spontangeburt	Spontangeburt	35.7143	[32+0,36+6]	2420	[1500,2500)	yes	no	yes	yes	10	10	10	Intermediate	no	no	no	no	no	no	no	no	yes	no	no
6073	6928	27792	32.7385	Multipara	no	yes	4	no	no	Spontangeburt	Spontangeburt	39.7143	>36+6	3810	>=2500	no	no	yes	no	9	10	10	normal flora	yes	no	no	no	no	no	no	no	no	yes	IGDM
6075	6930	28973	44.5683	Primipara	no	no	0	no	no	Sectio	Sectio	37.7143	>36+6	2820	>=2500	no	no	yes	no	9	10	10	normal flora	yes	no	no	no	no	no	no	no	no	yes	IGDM
6078	6933	5991	32.3734	Multipara	no	no	0	no	no	Spontangeburt	Spontangeburt	41.2857	>36+6	3540	>=2500	no	no	yes	no	10	10	10	Candida	no	no	no	no	no	no	no	yes	no	no	no
6090	6945	1903	21.057	Primipara	no	no	0	no	no	Spontangeburt	Spontangeburt	40.1429	>36+6	3190	>=2500	no	no	yes	no	9	10	10	Candida	no	no	no	no	no	no	no	yes	no	no	no
6093	6948	5984	30.3665	Multipara	no	yes	7	no	no	Spontangeburt	Spontangeburt	21.5714	<23+0	520	[500,1000)	yes	no	yes	yes	2	1	1	normal flora	no	no	no	no	no	no	no	no	no	no	no
6095	6951	6899	27.116	Multipara	no	yes	10	no	no	Sectio	Sectio	33.8571	[32+0,36+6]	1810	[1500,2500)	yes	no	yes	yes	8	9	10	Bacterial vaginosis	no	no	no	no	no	no	yes	no	no	no	no
6099	6956	7079	26.6548	Primipara	no	no	0	no	no	VE	VE	40.7143	>36+6	3570	>=2500	no	no	yes	no	5	9	10	normal flora	no	no	no	no	no	no	no	no	no	no	no
6107	6966	19060	23.0776	Primipara	no	no	0	no	no	Spontangeburt	Spontangeburt	40.4286	>36+6	4060	>=2500	no	no	yes	no	9	10	10	normal flora	no	no	no	no	no	no	no	no	no	no	no
6108	6968	19145	20.2334	Multipara	no	no	0	no	no	Sectio	Sectio	38	>36+6	2630	>=2500	no	no	yes	no	9	10	10	Candida	no	no	no	no	no	no	no	yes	no	no	no
6112	6972	24612	23.8188	Primipara	no	yes	2	no	no	Sectio	Sectio	39.4286	>36+6	3420	>=2500	no	no	yes	no	9	10	10	normal flora	no	no	no	no	no	no	no	no	no	no	no
6116	6976	27664	34.4928	Multipara	no	no	0	no	no	Sectio	Sectio	37.2857	>36+6	2990	>=2500	no	no	yes	no	9	10	10	normal flora	no	no	no	no	no	no	no	no	no	no	no
6118	6978	28835	33.3809	Multipara	no	yes	10	no	no	Spontangeburt	Spontangeburt	41	>36+6	3300	>=2500	no	no	yes	no	9	10	10	Candida	no	no	no	no	no	no	no	yes	no	no	no
6119	6980	16258	29.2574	Multipara	no	yes	4	no	no	Spontangeburt	Spontangeburt	37	>36+6	2150	[1500,2500)	yes	no	yes	no	8	10	10	normal flora	no	no	no	no	no	no	no	no	no	no	no
6125	6986	16493	27.7392	Primipara	no	yes	3	no	no	Spontangeburt	Spontangeburt	40.1429	>36+6	3500	>=2500	no	no	yes	no	8	9	10	normal flora	yes	no	no	no	no	yes	no	no	no	yes	IGDM
6128	6989	29016	37.8614	Multipara	no	no	0	no	no	Sectio	Sectio	40.2857	>36+6	4010	>=2500	no	no	yes	no	7	9	10	normal flora	yes	no	no	no	no	no	no	no	no	yes	IGDM
6131	6992	1902	31.9204	Primipara	no	no	0	no	no	VE	VE	32.8571	[32+0,36+6]	1954	[1500,2500)	yes	no	yes	yes	9	10	10	normal flora	no	no	no	no	no	no	no	no	no	no	no
6133	6994	20919	44.9581	Primipara	no	no	0	no	no	Sectio	Sectio	27.7143	[23+0,27+6]	1016	[1000,1500)	yes	no	yes	yes	8	8	9	normal flora	no	no	no	no	no	no	no	no	no	no	no
6134	6995	26193	42.8881	Multipara	no	no	0	no	no	Spontangeburt	Spontangeburt	41.1429	>36+6	4460	>=2500	no	no	yes	no	9	10	10	normal flora	yes	no	no	no	no	no	no	no	no	yes	IGDM
6135	6996	20745	33.337	Multipara	no	no	0	no	no	Sectio	Sectio	38.5714	>36+6	3600	>=2500	no	no	yes	no	9	10	10	Intermediate + Candida	no	no	no	no	no	no	no	yes	yes	no	no
6136	6997	22226	38.9348	Primipara	yes	no	0	no	no	Spontangeburt	Spontangeburt	39.8571	>36+6	2830	>=2500	no	no	yes	no	9	10	10	normal flora	no	no	no	no	no	no	no	no	no	no	no
6138	6999	11050	35.2642	Primipara	yes	no	0	no	no	Spontangeburt	Spontangeburt	38	>36+6	2210	[1500,2500)	yes	no	yes	no	9	10	10	normal flora	no	no	no	no	no	no	no	no	no	no	no
6141	7003	15815	37.7461	Primipara	no	no	0	no	no	Spontangeburt	Spontangeburt	39.7143	>36+6	3270	>=2500	no	no	yes	no	9	10	10	normal flora	yes	no	no	no	no	no	no	no	no	yes	IGDM
6144	7008	4060	25.8943	Primipara	no	no	0	no	no	Sectio	Sectio	39	>36+6	3820	>=2500	no	no	yes	no	9	10	10	Bacterial vaginosis	no	no	no	no	no	no	yes	no	no	no	no
6147	7012	19851	22.3885	Multipara	no	yes	6	no	no	Sectio	Sectio	39.1429	>36+6	3620	>=2500	no	no	yes	no	9	10	10	normal flora	no	no	no	no	no	no	no	no	no	no	no
6150	7016	7186	25.9712	Primipara	no	no	0	no	no	Spontangeburt	Spontangeburt	40.1429	>36+6	3220	>=2500	no	no	yes	no	9	10	10	normal flora	no	no	no	no	no	no	no	no	no	no	no
6152	7018	1749	20.7687	Primipara	no	yes	5	no	no	Spontangeburt	Spontangeburt	40.1429	>36+6	2780	>=2500	no	no	yes	no	9	10	10	normal flora	no	no	no	no	no	no	no	no	no	no	no
6153	7019	9260	18.5834	Primipara	no	yes	3	no	no	Sectio	Sectio	28.7143	[28+0,31+6]	1020	[1000,1500)	yes	no	yes	yes	8	9	9	Bacterial vaginosis	no	no	no	no	no	no	yes	no	no	no	no
6157	7023	139	29.2491	Primipara	no	no	0	no	no	Spontangeburt	Spontangeburt	40.4286	>36+6	3750	>=2500	no	no	yes	no	10	10	10	normal flora	no	no	no	no	no	no	no	no	no	no	no
6159	7026	11288	32.4036	Multipara	no	no	0	no	no	Spontangeburt	Spontangeburt	38.2857	>36+6	3050	>=2500	no	no	yes	no	9	10	10	normal flora	no	no	no	no	no	no	no	no	no	no	no
6163	7030	20148	30.9183	Primipara	no	no	0	no	no	Sectio	Sectio	42.1429	>36+6	3820	>=2500	no	no	yes	no	7	8	9	normal flora	no	no	no	no	no	no	no	no	no	no	no
6167	7034	8164	24.1345	Multipara	no	no	0	no	no	Sectio	Sectio	38.2857	>36+6	3240	>=2500	no	no	yes	no	9	10	10	Candida	no	no	no	no	no	no	no	yes	no	no	no
6168	7035	14508	41.4743	Primipara	no	no	0	no	no	Spontangeburt	Spontangeburt	40.8571	>36+6	3700	>=2500	no	no	yes	no	9	10	10	normal flora	no	no	no	no	no	no	no	no	no	no	no
6169	7036	3579	29.2135	Primipara	no	no	0	no	no	Spontangeburt	Spontangeburt	40.5714	>36+6	2760	>=2500	no	no	yes	no	9	10	10	normal flora	no	no	no	no	no	no	no	no	no	no	no
6177	7044	1516	22.2704	Primipara	no	yes	10	no	no	Sectio	Sectio	38.1429	>36+6	3170	>=2500	no	no	yes	no	8	9	10	Candida	no	no	no	no	no	no	no	yes	no	no	no
6178	7046	1519	30.1332	Multipara	no	no	0	no	no	Sectio	Sectio	38.2857	>36+6	3040	>=2500	no	no	yes	no	9	10	10	normal flora	no	no	no	no	no	no	no	no	no	no	no
6180	7050	6876	29.3946	Multipara	no	no	0	no	no	Spontangeburt	Spontangeburt	40.4286	>36+6	3320	>=2500	no	no	yes	no	9	10	10	normal flora	no	no	no	no	no	no	no	no	no	no	no
6184	7054	22024	23.3027	Primipara	no	yes	8	no	no	Spontangeburt	Spontangeburt	23	<23+0	510	[500,1000)	yes	no	yes	yes	6	9	9	normal flora	no	no	no	no	no	no	no	no	no	no	no
6195	7066	12966	26.7399	Primipara	no	no	0	no	no	Spontangeburt	Spontangeburt	37	>36+6	2930	>=2500	no	no	yes	no	9	10	10	normal flora	no	no	no	no	no	no	no	no	no	no	no
6200	7071	12315	40.4914	Multipara	no	yes	15	no	no	Spontangeburt	Spontangeburt	37.8571	>36+6	2640	>=2500	no	no	yes	no	9	10	10	normal flora	yes	no	no	no	no	no	no	no	no	yes	IGDM
6201	7072	4613	33.1366	Multipara	no	no	0	no	no	Sectio	Sectio	37.7143	>36+6	2600	>=2500	no	no	yes	no	9	10	10	normal flora	no	no	no	no	no	no	no	no	no	no	no
6207	7078	22223	36.8675	Primipara	no	no	0	no	no	Sectio	Sectio	38.8571	>36+6	3770	>=2500	no	no	yes	no	9	10	10	normal flora	no	no	no	no	no	no	no	no	no	no	no
6208	7079	1658	39.1517	Multipara	yes	no	0	no	yes	Sectio	Sectio	37.1429	>36+6	2890	>=2500	no	no	yes	no	9	10	10	normal flora	no	no	no	no	no	no	no	no	no	no	no
6214	7085	14619	22.7179	Primipara	no	no	0	no	no	Spontangeburt	Spontangeburt	39.2857	>36+6	3920	>=2500	no	no	yes	no	8	10	10	Bacterial vaginosis	yes	no	no	no	no	no	yes	no	no	yes	IGDM
6215	7086	28333	24.0467	Multipara	no	no	0	no	no	Spontangeburt	Spontangeburt	40.1429	>36+6	3480	>=2500	no	no	yes	no	9	10	10	normal flora	no	no	no	no	no	no	no	no	no	no	no
6218	7089	3896	30.3336	Primipara	yes	no	0	no	no	Sectio	Sectio	39	>36+6	3150	>=2500	no	no	yes	no	8	8	9	normal flora	no	no	no	no	no	no	no	no	no	no	no
6224	7095	12018	25.466	Multipara	no	no	0	no	no	Spontangeburt	Spontangeburt	40.1429	>36+6	2915	>=2500	no	no	yes	no	9	10	10	normal flora	no	no	no	no	no	no	no	no	no	no	no
6226	7098	13496	41.6692	Multipara	no	yes	10	no	no	Spontangeburt	Spontangeburt	41	>36+6	3050	>=2500	no	no	yes	no	9	10	10	normal flora	no	no	no	no	no	no	no	no	no	no	no
6232	7106	481	34.9897	Multipara	yes	no	0	no	no	Sectio	Sectio	39	>36+6	3066	>=2500	no	no	yes	no	9	10	10	normal flora	no	no	no	no	no	no	no	no	no	no	no
6238	7113	3891	36.0741	Multipara	no	no	0	no	no	Spontangeburt	Spontangeburt	41.1429	>36+6	2860	>=2500	no	no	yes	no	9	10	10	normal flora	no	no	no	no	no	no	no	no	no	no	no
6241	7116	7316	39.7255	Primipara	no	no	0	no	no	Sectio	Sectio	38	>36+6	2900	>=2500	no	no	yes	no	9	10	10	Bacterial vaginosis	no	no	no	no	no	no	yes	no	no	no	no
6244	7119	12886	41.5209	Multipara	no	no	0	no	no	Spontangeburt	Spontangeburt	41.4286	>36+6	4330	>=2500	no	no	yes	no	9	10	10	normal flora	no	no	no	no	no	no	no	no	no	no	no
6246	7121	21446	35.989	Primipara	no	no	0	no	no	Sectio	Sectio	38.5714	>36+6	3700	>=2500	no	no	yes	no	9	10	10	Intermediate + Candida	no	no	no	no	no	no	no	yes	yes	no	no
6247	7122	8357	30.3857	Multipara	no	no	0	no	no	Spontangeburt	Spontangeburt	40.2857	>36+6	4400	>=2500	no	no	yes	no	2	7	9	T. vaginalis	yes	no	no	no	no	no	no	no	no	yes	IGDM
6253	7128	6692	30.3473	Primipara	no	no	0	no	no	Sectio	Sectio	38.5714	>36+6	3500	>=2500	no	no	yes	no	9	10	10	normal flora	no	no	no	no	no	no	no	no	no	no	no
6254	7130	22608	22.7563	Multipara	no	no	0	no	no	Spontangeburt	Spontangeburt	41	>36+6	3720	>=2500	no	no	yes	no	9	10	10	normal flora	no	no	no	no	no	no	no	no	no	no	no
6255	7131	25405	39.5498	Multipara	no	no	0	no	no	Sectio	Sectio	38.2857	>36+6	3120	>=2500	no	no	yes	no	9	10	10	normal flora	yes	no	no	no	no	no	no	no	no	yes	IGDM
6259	7136	25892	33.477	Primipara	yes	no	0	no	no	Spontangeburt	Spontangeburt	38.5714	>36+6	3690	>=2500	no	no	yes	no	9	10	10	normal flora	no	no	no	no	no	no	no	no	no	no	no
6260	7138	11334	33.348	Primipara	no	no	0	no	no	VE	VE	39	>36+6	3480	>=2500	no	no	yes	no	9	10	10	normal flora	no	no	no	no	no	no	no	no	no	no	no
6261	7140	20192	32.1318	Multipara	no	no	0	no	no	Sectio	Sectio	37.4286	>36+6	2640	>=2500	no	no	yes	no	9	10	10	normal flora	no	no	no	no	no	no	no	no	no	no	no
6273	7153	17907	27.1654	Primipara	no	no	0	no	no	Spontangeburt	Spontangeburt	38.1429	>36+6	3500	>=2500	no	no	yes	no	9	10	10	normal flora	no	no	no	no	no	no	no	no	no	no	no
6274	7154	21887	34.5175	Multipara	no	no	0	no	no	Spontangeburt	Spontangeburt	39.8571	>36+6	3190	>=2500	no	no	yes	no	3	7	10	Candida	yes	no	no	no	no	no	no	yes	no	yes	IGDM
6279	7161	27790	35.1599	Multipara	no	yes	7	no	no	Spontangeburt	Spontangeburt	40.1429	>36+6	3050	>=2500	no	no	yes	no	8	10	10	Bacterial vaginosis	no	no	no	no	no	no	yes	no	no	no	no
6290	7172	1082	24.8703	Primipara	no	yes	3	no	no	Spontangeburt	Spontangeburt	41.8571	>36+6	3510	>=2500	no	no	yes	no	9	10	10	Bacterial vaginosis	no	no	no	no	no	no	yes	no	no	no	no
6291	7174	12	36.0659	Multipara	no	no	0	no	no	Sectio	Sectio	38.1429	>36+6	3200	>=2500	no	no	yes	no	9	10	10	Intermediate + Candida	yes	no	no	no	no	no	no	yes	yes	yes	IGDM
6294	7177	5333	38.0865	Multipara	yes	no	0	no	no	Sectio	Sectio	39.8571	>36+6	3708	>=2500	no	no	yes	no	9	10	10	normal flora	no	yes	no	no	no	no	no	no	no	yes	GDM
6299	7182	1994	23.2148	Primipara	no	no	0	no	no	Spontangeburt	Spontangeburt	40.5714	>36+6	3260	>=2500	no	no	yes	no	9	10	10	normal flora	no	no	no	no	no	no	no	no	no	no	no
6306	7189	14617	33.2162	Multipara	no	no	0	no	no	Spontangeburt	Spontangeburt	40.4286	>36+6	3386	>=2500	no	no	yes	no	9	10	10	normal flora	no	no	no	no	no	no	no	no	no	no	no
6307	7190	2601	41.6884	Multipara	no	no	0	no	no	Sectio	Sectio	38.5714	>36+6	3638	>=2500	no	no	yes	no	9	10	10	normal flora	yes	no	no	no	yes	no	no	no	no	yes	IGDM
6308	7191	5978	33.9794	Multipara	no	yes	10	no	no	Sectio	Sectio	40	>36+6	3380	>=2500	no	no	yes	no	8	8	9	Candida	no	yes	no	no	no	no	no	yes	no	yes	GDM
6311	7194	27030	37.1585	Multipara	no	yes	15	no	no	Sectio	Sectio	38.5714	>36+6	3590	>=2500	no	no	yes	no	9	9	10	normal flora	no	no	no	no	no	no	no	no	no	no	no
6312	7195	3248	36.8373	Multipara	no	no	0	no	no	Sectio	Sectio	38.1429	>36+6	3510	>=2500	no	no	yes	no	9	10	10	normal flora	no	no	no	no	no	no	no	no	no	no	no
6320	7204	12017	23.5882	Multipara	no	no	0	no	no	Spontangeburt	Spontangeburt	37.8571	>36+6	3320	>=2500	no	no	yes	no	9	10	10	normal flora	no	no	no	no	no	no	no	no	no	no	no
6322	7206	7435	34.5285	Multipara	no	yes	20	no	no	Spontangeburt	Spontangeburt	40.2857	>36+6	3330	>=2500	no	no	yes	no	9	10	10	T. vaginalis	no	no	no	no	no	no	no	no	no	no	no
6327	7211	10335	25.7845	Multipara	no	no	0	no	no	Sectio	Sectio	32.1429	[32+0,36+6]	1500	[1500,2500)	yes	no	yes	yes	8	8	9	Candida	no	no	no	no	no	no	no	yes	no	no	no
6331	7215	10681	21.8559	Primipara	no	yes	10	no	no	Sectio	Sectio	38.8571	>36+6	2780	>=2500	no	no	yes	no	9	10	10	Candida	no	no	no	no	no	no	no	yes	no	no	no
6332	7216	22596	33.9986	Multipara	no	no	0	no	no	Spontangeburt	Spontangeburt	37.5714	>36+6	2800	>=2500	no	no	yes	no	8	10	10	Candida	no	no	no	no	no	no	no	yes	no	no	no
6338	7223	4320	25.9025	Primipara	no	no	0	no	no	Spontangeburt	Spontangeburt	39.7143	>36+6	2700	>=2500	no	no	yes	no	9	10	10	normal flora	no	no	no	no	no	no	no	no	no	no	no
6343	7232	10152	34.2347	Multipara	no	no	0	no	no	Spontangeburt	Spontangeburt	40.2857	>36+6	3280	>=2500	no	no	yes	no	9	10	10	normal flora	no	no	no	no	no	no	no	no	no	no	no
6351	7240	17505	37.5456	Primipara	no	no	0	no	no	Sectio	Sectio	27.4286	[23+0,27+6]	1050	[1000,1500)	yes	no	yes	yes	8	8	9	normal flora	no	no	no	no	no	no	no	no	no	no	no
6354	7243	15660	25.8339	Primipara	no	no	0	no	no	VE	VE	40.8571	>36+6	3470	>=2500	no	no	yes	no	8	9	10	normal flora	no	no	no	no	no	no	no	no	no	no	no
6354	7244	15657	27.0062	Multipara	no	no	0	no	no	Spontangeburt	Spontangeburt	39.5714	>36+6	3310	>=2500	no	no	yes	no	9	10	10	normal flora	no	no	no	no	no	no	no	no	no	no	no
6355	7245	6366	28.4228	Multipara	no	no	0	no	no	Spontangeburt	Spontangeburt	40.4286	>36+6	3912	>=2500	no	no	yes	no	10	10	10	normal flora	no	no	no	no	no	no	no	no	no	no	no
6357	7247	16159	30.3912	Multipara	no	no	0	no	no	Spontangeburt	Spontangeburt	40.1429	>36+6	3840	>=2500	no	no	yes	no	9	10	10	T. vaginalis	no	no	no	no	no	no	no	no	no	no	no
6359	7250	18394	28.5106	Multipara	no	yes	2	no	no	Spontangeburt	Spontangeburt	40	>36+6	3030	>=2500	no	no	yes	no	9	10	10	normal flora	no	no	no	no	no	no	no	no	no	no	no
6363	7254	19731	30.8085	Primipara	no	yes	12	no	no	Spontangeburt	Spontangeburt	36.1429	[32+0,36+6]	2660	>=2500	no	no	yes	yes	9	10	10	normal flora	no	no	no	no	no	no	no	no	no	no	no
6364	7255	14357	31.5498	Primipara	yes	no	0	no	no	Sectio	Sectio	39.5714	>36+6	3570	>=2500	no	no	yes	no	9	10	10	normal flora	no	no	no	no	no	no	no	no	no	no	no
6369	7261	1145	35.1929	Multipara	no	yes	3	no	no	Spontangeburt	Spontangeburt	23.2857	<23+0	640	[500,1000)	yes	no	no	yes				normal flora	no	no	no	no	no	no	no	no	no	no	no
6374	7266	4422	29.1723	Primipara	no	no	0	no	no	Sectio	Sectio	39	>36+6	3390	>=2500	no	no	yes	no	8	10	10	normal flora	no	no	no	no	no	no	no	no	no	no	no
6377	7270	10653	21.7872	Primipara	no	no	0	no	no	Sectio	Sectio	42	>36+6	3260	>=2500	no	no	yes	no	9	9	10	normal flora	no	no	no	no	no	no	no	no	no	no	no
6385	7279	22428	21.024	Multipara	no	no	0	no	no	Spontangeburt	Spontangeburt	38.5714	>36+6	3190	>=2500	no	no	yes	no	9	10	10	normal flora	no	no	no	no	no	no	no	no	no	no	no
6389	7283	6437	33.3535	Multipara	no	no	0	no	no	Sectio	Sectio	39	>36+6	2960	>=2500	no	no	yes	no	9	10	10	normal flora	no	no	no	no	no	no	no	no	no	no	no
6404	7299	12809	30.9183	Primipara	no	no	0	no	no	Sectio	Sectio	41.5714	>36+6	3200	>=2500	no	no	yes	no	7	9	10	normal flora	no	no	no	no	no	no	no	no	no	no	no
6408	7304	11504	23.9149	Primipara	no	no	0	no	no	Spontangeburt	Spontangeburt	37.4286	>36+6	2920	>=2500	no	no	yes	no	9	10	10	normal flora	no	yes	no	no	no	no	no	no	no	yes	GDM
6411	7308	7935	31.5937	Multipara	no	no	0	no	no	Spontangeburt	Spontangeburt	40.1429	>36+6	3600	>=2500	no	no	yes	no	9	10	10	Intermediate + Candida	yes	no	no	yes	no	no	no	yes	yes	yes	IGDM
6412	7309	419	32.8346	Multipara	no	no	0	no	no	Spontangeburt	Spontangeburt	39.7143	>36+6	3200	>=2500	no	no	yes	no	9	10	10	normal flora	no	no	no	no	no	no	no	no	no	no	no
6415	7313	21110	23.9588	Multipara	no	yes	10	no	no	Spontangeburt	Spontangeburt	38.1429	>36+6	3158	>=2500	no	no	yes	no	9	10	10	Candida	no	no	no	no	no	no	no	yes	no	no	no
6418	7316	11649	28.2553	Multipara	no	yes	10	no	no	Spontangeburt	Spontangeburt	40.7143	>36+6	3650	>=2500	no	no	yes	no	9	10	10	Bacterial vaginosis	no	no	no	no	no	no	yes	no	no	no	no
6421	7320	14014	23.9918	Multipara	no	yes	5	no	no	Spontangeburt	Spontangeburt	39.5714	>36+6	2800	>=2500	no	no	yes	no	9	10	10	Bacterial vaginosis	no	no	no	no	no	no	yes	no	no	no	no
6426	7325	28863	34.7893	Multipara	no	yes	12	no	no	Spontangeburt	Spontangeburt	40.4286	>36+6	3025	>=2500	no	no	yes	no	8	10	10	normal flora	no	no	no	no	no	no	no	no	no	no	no
6427	7326	12653	24.0137	Multipara	no	no	0	no	no	Sectio	Sectio	38.8571	>36+6	3230	>=2500	no	no	yes	no	9	10	10	Bacterial vaginosis	no	no	no	no	no	no	yes	no	no	no	no
6428	7327	14878	33.2354	Multipara	no	yes	10	no	no	Spontangeburt	Spontangeburt	38.1429	>36+6	3360	>=2500	no	no	yes	no	9	10	10	normal flora	no	no	no	no	no	no	no	no	no	no	no
6431	7330	6578	26.641	Multipara	no	no	0	no	no	Spontangeburt	Spontangeburt	40.7143	>36+6	3810	>=2500	no	no	yes	no	10	10	10	normal flora	no	no	no	no	no	no	no	no	no	no	no
6434	7333	20240	29.2052	Multipara	no	no	0	no	no	Spontangeburt	Spontangeburt	40.1429	>36+6	4350	>=2500	no	no	yes	no	9	10	10	normal flora	no	no	no	no	no	no	no	no	no	no	no
6435	7334	5977	35.8984	Multipara	no	yes	8	no	no	Spontangeburt	Spontangeburt	40	>36+6	4055	>=2500	no	no	yes	no	9	10	10	Candida	yes	no	no	no	yes	no	no	yes	no	yes	IGDM
6447	7346	4129	24.3047	Multipara	no	no	0	no	no	Spontangeburt	Spontangeburt	40.8571	>36+6	3390	>=2500	no	no	yes	no	9	10	10	normal flora	no	no	no	no	no	no	no	no	no	no	no
6452	7352	25022	29.0844	Primipara	no	yes	3	no	no	Sectio	Sectio	38.7143	>36+6	2730	>=2500	no	no	yes	no	8	9	10	normal flora	no	yes	no	no	no	no	no	no	no	yes	GDM
6454	7354	12095	32.7083	Multipara	no	no	0	no	no	Sectio	Sectio	38.4286	>36+6	3680	>=2500	no	no	yes	no	9	10	10	normal flora	no	no	no	no	no	no	no	no	no	no	no
6455	7355	12311	26.5752	Multipara	no	no	0	no	no	Sectio	Sectio	38.5714	>36+6	3220	>=2500	no	no	yes	no	9	10	10	normal flora	no	no	no	no	no	no	no	no	no	no	no
6457	7357	17734	26.3583	Primipara	no	no	0	no	no	VE	VE	37.4286	>36+6	2664	>=2500	no	no	yes	no	9	10	10	normal flora	no	no	no	no	no	no	no	no	no	no	no
6460	7361	27655	27.6815	Multipara	no	no	0	no	no	Spontangeburt	Spontangeburt	38.7143	>36+6	3080	>=2500	no	no	yes	no	7	9	10	normal flora	no	no	no	no	no	no	no	no	no	no	no
6461	7362	28564	23.8518	Multipara	no	yes	10	no	no	Spontangeburt	Spontangeburt	37.8571	>36+6	2920	>=2500	no	no	yes	no	9	10	10	Intermediate + Candida	yes	no	no	no	no	no	no	yes	yes	yes	IGDM
6465	7366	1789	40.1839	Primipara	no	no	0	no	no	Sectio	Sectio	38.8571	>36+6	3880	>=2500	no	no	yes	no	9	10	10	normal flora	yes	no	no	no	no	no	no	no	no	yes	IGDM
6468	7369	13319	20.8044	Multipara	no	yes	10	no	no	Spontangeburt	Spontangeburt	39.7143	>36+6	3550	>=2500	no	no	yes	no	9	10	10	normal flora	no	no	no	no	no	no	no	no	no	no	no
6470	7372	14065	38.9019	Multipara	no	no	0	no	no	Sectio	Sectio	38.7143	>36+6	3170	>=2500	no	no	yes	no	9	10	10	Bacterial vaginosis + Candida	no	no	no	no	no	no	yes	yes	no	no	no
6471	7373	17009	35.2533	Multipara	no	yes	4	no	no	Sectio	Sectio	37.5714	>36+6	2630	>=2500	no	no	yes	no	9	10	10	normal flora	no	no	no	no	no	no	no	no	no	no	no
6472	7374	26836	34.3583	Primipara	no	no	0	no	no	Spontangeburt	Spontangeburt	39.4286	>36+6	3470	>=2500	no	no	yes	no	9	10	10	normal flora	yes	no	no	no	no	no	no	no	no	yes	IGDM
6474	7376	5976	30.1826	Multipara	no	yes	10	no	no	Sectio	Sectio	38.8571	>36+6	3540	>=2500	no	no	yes	no	8	9	9	normal flora	no	yes	no	no	yes	no	no	no	no	yes	GDM
6489	7392	16628	38.1881	Multipara	no	no	0	no	no	Spontangeburt	Spontangeburt	40.1429	>36+6	3600	>=2500	no	no	yes	no	9	10	10	normal flora	no	no	no	no	no	no	no	no	no	no	no
6493	7398	2484	26.3857	Primipara	no	yes	5	no	no	Sectio	Sectio	37.2857	>36+6	2560	>=2500	no	no	yes	no	9	10	10	normal flora	no	no	no	no	no	no	no	no	no	no	no
6494	7399	13318	33.0899	Multipara	no	no	0	no	no	Spontangeburt	Spontangeburt	41.2857	>36+6	4410	>=2500	no	no	yes	no	9	10	10	normal flora	no	no	no	no	no	no	no	no	no	no	no
6499	7404	9908	19.8682	Multipara	no	no	0	no	no	Spontangeburt	Spontangeburt	39.8571	>36+6	3770	>=2500	no	no	yes	no	9	10	10	normal flora	no	no	no	no	no	no	no	no	no	no	no
6501	7406	27368	31.4839	Primipara	no	yes	5	no	no	Spontangeburt	Spontangeburt	38.4286	>36+6	3140	>=2500	no	no	yes	no	9	10	10	normal flora	no	no	no	no	no	no	no	no	no	no	no
6502	7408	1889	28.8895	Multipara	no	no	0	no	no	Akutsectio	Sectio	36.7143	[32+0,36+6]	2810	>=2500	no	no	yes	yes	8	9	9	normal flora	no	no	no	no	no	no	no	no	no	no	no
6505	7411	5669	27.3631	Multipara	no	no	0	no	no	Spontangeburt	Spontangeburt	36.4286	[32+0,36+6]	3150	>=2500	no	no	yes	yes	9	10	10	normal flora	no	no	no	no	no	no	no	no	no	no	no
6505	7412	5650	29.3123	Multipara	no	yes	10	no	no	Spontangeburt	Spontangeburt	39.2857	>36+6	3250	>=2500	no	no	yes	no	4	6	9	Candida	no	no	no	no	no	no	no	yes	no	no	no
6507	7415	5971	31.687	Multipara	no	no	0	no	no	Spontangeburt	Spontangeburt	38.4286	>36+6	3870	>=2500	no	no	yes	no	9	10	10	normal flora	no	no	no	no	no	no	no	no	no	no	no
6510	7420	6849	24.5106	Multipara	no	yes	10	no	no	Spontangeburt	Spontangeburt	38	>36+6	2810	>=2500	no	no	yes	no	9	10	10	normal flora	no	no	no	no	no	no	no	no	no	no	no
6511	7421	7075	30.7261	Multipara	no	no	0	no	no	Spontangeburt	Spontangeburt	39.5714	>36+6	3010	>=2500	no	no	yes	no	9	10	10	Bacterial vaginosis	no	no	no	no	no	no	yes	no	no	no	no
6516	7426	12310	31.0995	Multipara	no	no	0	no	no	Sectio	Sectio	35.5714	[32+0,36+6]	2540	>=2500	no	no	yes	yes	7	9	10	normal flora	no	no	no	no	no	no	no	no	no	no	no
6522	7433	17885	29.8833	Multipara	no	no	0	no	no	Sectio	Sectio	34.5714	[32+0,36+6]	1750	[1500,2500)	yes	no	yes	yes	9	10	10	normal flora	no	no	no	no	no	no	no	no	no	no	no
6532	7443	759	35.0226	Primipara	yes	no	0	no	no	Spontangeburt	Spontangeburt	40.4286	>36+6	3560	>=2500	no	no	yes	no	9	10	10	Bacterial vaginosis	no	no	no	no	no	no	yes	no	no	no	no
6536	7449	5237	43.5635	Multipara	no	no	0	no	no	Sectio	Sectio	38.4286	>36+6	3750	>=2500	no	no	yes	no	9	10	10	normal flora	yes	no	no	no	no	no	no	no	no	yes	IGDM
6537	7450	1374	34.9101	Primipara	no	no	0	no	no	Akutsectio	Sectio	39.7143	>36+6	3160	>=2500	no	no	yes	no	9	10	10	normal flora	no	no	no	no	no	no	no	no	no	no	no
6538	7451	4140	30.7618	Multipara	no	no	0	no	no	Spontangeburt	Spontangeburt	37.7143	>36+6	3040	>=2500	no	no	yes	no	9	10	10	normal flora	no	no	no	no	no	no	no	no	no	no	no
6539	7452	26835	28.8703	Multipara	no	no	0	no	no	Spontangeburt	Spontangeburt	40.4286	>36+6	3270	>=2500	no	no	yes	no	9	10	10	normal flora	no	no	no	no	no	no	no	no	no	no	no
6547	7460	1993	40.0027	Multipara	no	no	0	no	no	Spontangeburt	Spontangeburt	40.8571	>36+6	3930	>=2500	no	no	yes	no	8	9	10	normal flora	no	no	no	no	no	no	no	no	no	no	no
6552	7465	21	39.0172	Multipara	no	no	0	no	no	Sectio	Sectio	41.7143	>36+6	3500	>=2500	no	no	yes	no	9	10	10	normal flora	no	no	no	no	no	no	no	no	no	no	no
6556	7469	13760	19.4894	Primipara	no	no	0	no	no	Sectio	Sectio	40.2857	>36+6	2700	>=2500	no	no	yes	no	5	6	7	normal flora	no	no	no	no	no	no	no	no	no	no	no
6559	7473	22696	34.5779	Multipara	no	no	0	no	no	Sectio	Sectio	38	>36+6	3740	>=2500	no	no	yes	no	9	10	10	normal flora	yes	no	no	no	no	no	no	no	no	yes	IGDM
6569	7484	8602	41.6527	Multipara	no	no	0	no	no	Spontangeburt	Spontangeburt	38.7143	>36+6	2810	>=2500	no	no	yes	no	10	10	10	normal flora	no	no	no	no	no	no	no	no	no	no	no
6570	7485	19338	31.1023	Primipara	no	no	0	no	no	Sectio	Sectio	39.1429	>36+6	3140	>=2500	no	no	yes	no	8	9	9	normal flora	no	no	no	no	no	no	no	no	no	no	no
6571	7486	10674	29.5484	Primipara	no	no	0	no	no	Spontangeburt	Spontangeburt	41.2857	>36+6	3220	>=2500	no	no	yes	no	9	10	10	normal flora	no	no	no	no	no	no	no	no	no	no	no
6572	7487	14382	22.5779	Primipara	no	no	0	no	no	Spontangeburt	Spontangeburt	39.1429	>36+6	3230	>=2500	no	no	yes	no	9	10	10	normal flora	no	no	no	no	no	no	no	no	no	no	no
6578	7495	16005	24.571	Primipara	no	no	0	no	no	Spontangeburt	Spontangeburt	40.1429	>36+6	3440	>=2500	no	no	yes	no	9	10	10	Intermediate	no	no	no	no	no	no	no	no	yes	no	no
6582	7499	191	31.3686	Multipara	no	no	0	no	yes	Sectio	Sectio	39	>36+6	3450	>=2500	no	no	yes	no	9	10	10	normal flora	no	no	no	no	no	no	no	no	no	no	no
6584	7501	13267	44.1812	Primipara	no	no	0	no	no	Sectio	Sectio	34.8571	[32+0,36+6]	2180	[1500,2500)	yes	no	yes	yes	9	10	10	normal flora	yes	no	no	no	no	yes	no	no	no	yes	IGDM
6586	7503	17499	21.0817	Multipara	no	yes	15	no	no	Sectio	Sectio	33.8571	[32+0,36+6]	2180	[1500,2500)	yes	no	yes	yes	8	10	10	Bacterial vaginosis	no	no	no	no	no	no	yes	no	no	no	no
6588	7506	4474	32.1894	Multipara	no	no	0	no	no	Sectio	Sectio	38.7143	>36+6	3176	>=2500	no	no	yes	no	9	10	10	normal flora	no	no	no	no	no	no	no	no	no	no	no
6591	7509	7478	35.1764	Multipara	no	no	0	no	no	Spontangeburt	Spontangeburt	37.5714	>36+6	2610	>=2500	no	no	yes	no	9	10	10	Bacterial vaginosis + Candida	no	no	no	no	no	no	yes	yes	no	no	no
6595	7514	21569	33.4468	Multipara	no	no	0	no	no	Sectio	Sectio	39	>36+6	3610	>=2500	no	no	yes	no	9	10	10	normal flora	no	no	no	no	no	no	no	no	no	no	no
6596	7515	24268	34.6548	Multipara	no	no	0	no	no	Sectio	Sectio	38.1429	>36+6	3030	>=2500	no	no	yes	no	9	10	10	Candida	no	no	no	no	no	no	no	yes	no	no	no
6598	7517	19575	33.5813	Primipara	no	no	0	no	no	Spontangeburt	Spontangeburt	41	>36+6	3260	>=2500	no	no	yes	no	9	10	10	normal flora	no	no	no	no	no	no	no	no	no	no	no
6599	7518	15032	32.5601	Primipara	no	no	0	no	no	Spontangeburt	Spontangeburt	37	>36+6	2330	[1500,2500)	yes	no	yes	no	9	10	10	normal flora	yes	no	no	yes	no	no	no	no	no	yes	IGDM
6600	7520	20549	34.361	Multipara	no	no	0	no	no	Spontangeburt	Spontangeburt	37.4286	>36+6	3200	>=2500	no	no	yes	no	9	10	10	normal flora	no	no	no	no	no	no	no	no	no	no	no
6606	7526	14083	35.9808	Multipara	no	no	0	no	no	Spontangeburt	Spontangeburt	39.7143	>36+6	3640	>=2500	no	no	yes	no	9	10	10	normal flora	no	no	no	no	no	no	no	no	no	no	no
6608	7529	2597	22.4516	Primipara	no	no	0	no	no	Spontangeburt	Spontangeburt	40.7143	>36+6	3650	>=2500	no	no	yes	no	10	10	10	normal flora	no	no	no	no	no	no	no	no	no	no	no
6612	7533	14616	34.2073	Multipara	no	no	0	no	no	Sectio	Sectio	38.2857	>36+6	3000	>=2500	no	no	yes	no	9	10	10	normal flora	no	no	no	no	no	no	no	no	no	no	no
6613	7535	24293	28.7687	Multipara	no	no	0	no	no	Spontangeburt	Spontangeburt	38.7143	>36+6	3030	>=2500	no	no	yes	no	9	10	10	Intermediate	no	no	no	no	no	no	no	no	yes	no	no
6614	7537	24315	29.0679	Multipara	no	no	0	no	no	Spontangeburt	Spontangeburt	39.7143	>36+6	3430	>=2500	no	no	yes	no	10	10	10	Candida	no	no	no	no	no	no	no	yes	no	no	no
6616	7540	27353	26.5395	Primipara	no	no	0	no	no	Spontangeburt	Spontangeburt	41	>36+6	3920	>=2500	no	no	yes	no	9	10	10	Intermediate + Candida	no	no	no	no	no	no	no	yes	yes	no	no
6617	7541	27893	35.256	Multipara	no	no	0	no	no	Sectio	Sectio	40.4286	>36+6	4320	>=2500	no	no	yes	no	9	10	10	normal flora	no	no	no	no	no	no	no	no	no	no	no
6620	7544	13380	27.4592	Multipara	no	yes	6	no	no	Sectio	Sectio	41	>36+6	3010	>=2500	no	no	yes	no	9	10	10	normal flora	no	no	no	no	no	no	no	no	no	no	no
6626	7551	11737	35.5717	Primipara	no	no	0	no	no	VE	VE	40.2857	>36+6	3100	>=2500	no	no	yes	no	3	8	9	Intermediate	no	no	no	no	no	no	no	no	yes	no	no
6631	7556	14634	19.396	Primipara	no	no	0	no	no	VE	VE	38.4286	>36+6	2610	>=2500	no	no	yes	no	8	9	10	normal flora	no	no	no	no	no	no	no	no	no	no	no
6632	7557	22221	44.2416	Multipara	yes	no	0	no	no	Spontangeburt	Spontangeburt	39.8571	>36+6	3800	>=2500	no	no	yes	no	9	10	10	normal flora	no	yes	no	no	no	no	no	no	no	yes	GDM
6633	7558	5234	24.3047	Primipara	no	no	0	no	no	Spontangeburt	Spontangeburt	37.8571	>36+6	3330	>=2500	no	no	yes	no	9	10	10	normal flora	no	no	no	no	no	no	no	no	no	no	no
6642	7568	26458	30.3857	Multipara	no	no	0	no	no	Sectio	Sectio	37.7143	>36+6	3200	>=2500	no	no	yes	no	9	10	10	normal flora	no	no	no	no	no	no	no	no	no	no	no
6646	7572	116	34.4214	Primipara	no	no	0	no	no	Spontangeburt	Spontangeburt	37.4286	>36+6	2790	>=2500	no	no	yes	no	9	10	10	Intermediate	yes	no	no	no	no	yes	no	no	yes	yes	IGDM
6651	7578	24256	38.103	Multipara	no	no	0	no	no	Spontangeburt	Spontangeburt	40.1429	>36+6	3570	>=2500	no	no	yes	no	9	10	10	normal flora	no	no	no	no	no	no	no	no	no	no	no
6657	7584	6424	35.1984	Multipara	no	no	0	no	no	Sectio	Sectio	30.7143	[28+0,31+6]	1325	[1000,1500)	yes	no	yes	yes	7	8	9	normal flora	no	no	no	no	no	no	no	no	no	no	no
6658	7587	10898	34.6273	Primipara	no	no	0	no	no	Spontangeburt	Spontangeburt	32.7143	[32+0,36+6]	1930	[1500,2500)	yes	no	yes	yes	8	9	10	normal flora	no	no	no	no	no	no	no	no	no	no	no
6659	7588	2073	27.4784	Primipara	no	yes	3	no	no	Sectio	Sectio	38.7143	>36+6	3640	>=2500	no	no	yes	no	9	9	10	normal flora	no	yes	no	no	no	no	no	no	no	yes	GDM
6660	7589	11232	29.8888	Primipara	no	no	0	no	no	Sectio	Sectio	37.7143	>36+6	2400	[1500,2500)	yes	no	yes	no	9	10	10	normal flora	no	no	no	no	no	no	no	no	no	no	no
6663	7592	4795	30.3034	Primipara	no	no	0	no	no	Sectio	Sectio	37.8571	>36+6	2850	>=2500	no	no	yes	no	9	10	10	normal flora	no	no	no	no	no	no	no	no	no	no	no
6664	7595	24187	22.2402	Primipara	no	no	0	no	no	Spontangeburt	Spontangeburt	39.5714	>36+6	3060	>=2500	no	no	yes	no	9	10	10	normal flora	no	no	no	no	no	no	no	no	no	no	no
6666	7597	4683	38.3308	Multipara	no	no	0	no	no	Spontangeburt	Spontangeburt	39.7143	>36+6	3450	>=2500	no	no	yes	no	9	10	10	normal flora	no	no	no	no	no	no	no	no	no	no	no
6670	7601	13758	31.1846	Multipara	no	no	0	no	no	Spontangeburt	Spontangeburt	39.5714	>36+6	3850	>=2500	no	no	yes	no	9	10	10	normal flora	no	no	no	no	no	no	no	no	no	no	no
6671	7603	8658	23.3548	Multipara	no	no	0	no	no	Spontangeburt	Spontangeburt	39.4286	>36+6	4150	>=2500	no	no	yes	no	9	10	10	normal flora	yes	no	no	no	no	no	no	no	no	yes	IGDM
6683	7615	1079	30.1881	Primipara	no	no	0	no	no	Spontangeburt	Spontangeburt	39.8571	>36+6	3110	>=2500	no	no	yes	no	9	10	10	T. vaginalis	no	no	no	no	no	no	no	no	no	no	no
6684	7616	402	22.2896	Primipara	no	no	0	no	no	Spontangeburt	Spontangeburt	39.4286	>36+6	4330	>=2500	no	no	yes	no	9	10	10	Bacterial vaginosis + Candida	no	no	no	no	no	no	yes	yes	no	no	no
6687	7619	604	37.2189	Primipara	no	no	0	no	no	Sectio	Sectio	40.1429	>36+6	3570	>=2500	no	no	yes	no	9	10	10	normal flora	no	no	no	no	no	no	no	no	no	no	no
6689	7621	11108	40.8264	Primipara	no	no	0	no	no	Spontangeburt	Spontangeburt	24.4286	[23+0,27+6]	677	[500,1000)	yes	no	no	yes	0	0	0	normal flora	no	no	no	no	no	no	no	no	no	no	no
6690	7623	1373	33.941	Primipara	no	no	0	no	no	Sectio	Sectio	39.1429	>36+6	3520	>=2500	no	no	yes	no	9	10	10	normal flora	no	yes	no	no	no	no	no	no	no	yes	GDM
6691	7624	2359	34.3555	Multipara	no	no	0	no	no	Spontangeburt	Spontangeburt	38	>36+6	2890	>=2500	no	no	yes	no	8	9	9	normal flora	no	no	no	no	no	no	no	no	no	no	no
6693	7626	9187	36.8785	Primipara	no	no	0	no	no	Sectio	Sectio	38.1429	>36+6	2797	>=2500	no	no	yes	no	9	10	10	normal flora	no	no	no	no	no	no	no	no	no	no	no
6694	7627	11502	39.2066	Primipara	no	no	0	no	no	Sectio	Sectio	39.8571	>36+6	2961	>=2500	no	no	yes	no	5	8	9	Candida	yes	no	no	yes	no	no	no	yes	no	yes	IGDM
6696	7629	12586	27.8792	Primipara	yes	no	0	no	no	Sectio	Sectio	38.2857	>36+6	2640	>=2500	no	no	yes	no	8	8	10	normal flora	no	no	no	no	no	no	no	no	no	no	no
6700	7633	19730	35.569	Primipara	no	yes	10	no	no	Sectio	Sectio	35.4286	[32+0,36+6]	2430	[1500,2500)	yes	no	yes	yes	8	8	9	normal flora	no	no	no	no	no	no	no	no	no	no	no
6708	7642	4979	34.5806	Multipara	no	yes	15	no	no	Sectio	Sectio	35.4286	[32+0,36+6]	2000	[1500,2500)	yes	no	yes	yes	9	8	9	normal flora	no	no	no	no	no	no	no	no	no	no	no
6711	7645	27731	29.5429	Primipara	no	no	0	no	no	Spontangeburt	Spontangeburt	39.5714	>36+6	3300	>=2500	no	no	yes	no	9	10	10	normal flora	no	no	no	no	no	no	no	no	no	no	no
6713	7647	2860	32.4008	Primipara	yes	no	0	no	no	Sectio	Sectio	38.8571	>36+6	3440	>=2500	no	no	yes	no	9	10	10	Candida	no	no	no	no	no	no	no	yes	no	no	no
6719	7653	26656	32.8566	Primipara	no	no	0	no	no	Sectio	Sectio	37.8571	>36+6	2800	>=2500	no	no	yes	no	9	10	10	normal flora	no	no	no	no	no	no	no	no	no	no	no
6725	7659	2300	28.8154	Primipara	no	no	0	no	no	Spontangeburt	Spontangeburt	39.1429	>36+6	3640	>=2500	no	no	yes	no	9	10	10	Intermediate	no	no	no	no	no	no	no	no	yes	no	no
6726	7662	4471	27.3384	Primipara	no	no	0	no	no	Sectio	Sectio	36.1429	[32+0,36+6]	2450	[1500,2500)	yes	no	yes	yes	9	10	10	normal flora	no	no	no	no	no	no	no	no	no	no	no
6736	7674	16239	27.2889	Multipara	no	no	0	no	no	Spontangeburt	Spontangeburt	36.2857	[32+0,36+6]	3150	>=2500	no	no	yes	yes	9	10	10	normal flora	yes	no	no	no	no	no	no	no	no	yes	IGDM
6737	7675	7496	27.0885	Multipara	no	yes	4	no	no	Sectio	Sectio	39.7143	>36+6	3660	>=2500	no	no	yes	no	9	10	10	normal flora	no	yes	no	no	no	no	no	no	no	yes	GDM
6738	7676	2518	25.7213	Primipara	no	no	0	no	no	Sectio	Sectio	40.8571	>36+6	2720	>=2500	no	no	yes	no	9	10	10	Candida	no	no	no	no	no	no	no	yes	no	no	no
6740	7681	342	27.7035	Multipara	no	no	0	no	no	Sectio	Sectio	38	>36+6	3800	>=2500	no	no	yes	no	9	10	10	normal flora	no	no	no	no	no	no	no	no	no	no	no
6742	7683	5646	33.7131	Multipara	no	yes	20	no	no	Sectio	Sectio	41.1429	>36+6	2730	>=2500	no	no	yes	no	9	10	10	normal flora	no	no	no	no	no	no	no	no	no	no	no
6746	7688	10310	26.3034	Primipara	no	yes	1	no	no	Sectio	Sectio	38.8571	>36+6	3700	>=2500	no	no	yes	no	9	10	10	Bacterial vaginosis	no	no	no	no	no	no	yes	no	no	no	no
6747	7690	18122	33.7817	Multipara	no	no	0	no	no	Spontangeburt	Spontangeburt	40.2857	>36+6	3180	>=2500	no	no	yes	no	9	10	10	Bacterial vaginosis	no	no	no	no	no	no	yes	no	no	no	no
6749	7692	29060	37.0515	Multipara	no	no	0	no	no	Spontangeburt	Spontangeburt	41.4286	>36+6	4200	>=2500	no	no	yes	no	9	10	10	normal flora	no	no	no	no	no	no	no	no	no	no	no
6751	7694	17386	34.7756	Multipara	no	no	0	no	no	Spontangeburt	Spontangeburt	39.4286	>36+6	3260	>=2500	no	no	yes	no	8	10	10	normal flora	no	no	no	no	no	no	no	no	no	no	no
6752	7695	17892	30.3583	Multipara	no	no	0	no	no	Sectio	Sectio	41.1429	>36+6	3730	>=2500	no	no	yes	no	8	9	10	Candida	no	no	no	no	no	no	no	yes	no	no	no
6754	7697	3820	38.361	Multipara	no	no	0	no	no	Sectio	Sectio	38.8571	>36+6	3150	>=2500	no	no	yes	no	9	10	10	normal flora	no	no	no	no	no	no	no	no	no	no	no
6755	7700	25300	30.7234	Multipara	no	no	0	no	no	Sectio	Sectio	39.1429	>36+6	3945	>=2500	no	no	yes	no	8	9	10	Candida	no	yes	no	no	no	no	no	yes	no	yes	GDM
6756	7701	338	36.2855	Multipara	no	no	0	no	no	Sectio	Sectio	38.1429	>36+6	3590	>=2500	no	no	yes	no	9	10	10	Candida	no	no	no	no	no	no	no	yes	no	no	no
6757	7703	9492	30.3473	Multipara	no	no	0	no	no	Sectio	Sectio	38.5714	>36+6	3550	>=2500	no	no	yes	no	8	9	9	normal flora	no	no	no	no	no	no	no	no	no	no	no
6764	7711	306	30.8991	Multipara	no	no	0	no	no	Spontangeburt	Spontangeburt	37.5714	>36+6	3520	>=2500	no	no	yes	no	9	10	10	normal flora	no	no	no	no	no	no	no	no	no	no	no
6775	7724	5137	36.755	Multipara	no	yes	20	no	no	Spontangeburt	Spontangeburt	39.8571	>36+6	3850	>=2500	no	no	yes	no	10	10	10	Bacterial vaginosis	yes	no	no	no	no	no	yes	no	no	yes	IGDM
6779	7729	370	30.7426	Primipara	no	no	0	no	no	Sectio	Sectio	41	>36+6	3530	>=2500	no	no	yes	no	9	10	10	Intermediate	no	no	no	no	no	no	no	no	yes	no	no
6780	7730	2921	32.6644	Multipara	no	no	0	no	no	Spontangeburt	Spontangeburt	40	>36+6	3520	>=2500	no	no	yes	no	9	10	10	normal flora	no	no	no	no	no	no	no	no	no	no	no
6791	7741	16625	30.9211	Multipara	no	no	0	no	no	Sectio	Sectio	38.4286	>36+6	2660	>=2500	no	no	yes	no	9	10	10	normal flora	no	no	no	no	no	no	no	no	no	no	no
6793	7743	12013	31.6651	Primipara	no	no	0	no	no	Spontangeburt	Spontangeburt	41	>36+6	3090	>=2500	no	no	yes	no	9	10	10	normal flora	no	no	no	no	no	no	no	no	no	no	no
6803	7753	26762	40.722	Primipara	no	no	0	no	no	Sectio	Sectio	32.2857	[32+0,36+6]	1185	[1000,1500)	yes	no	yes	yes				normal flora	no	no	no	no	no	no	no	no	no	no	no
6803	7754	26766	38.9128	Multipara	no	no	0	no	no	Sectio	Sectio	37.8571	>36+6	2380	[1500,2500)	yes	no	yes	no	9	10	10	normal flora	no	no	no	no	no	no	no	no	no	no	no
6806	7757	9503	29.8119	Multipara	no	no	0	no	no	Sectio	Sectio	38.7143	>36+6	2950	>=2500	no	no	yes	no	9	10	10	Candida	no	no	no	no	no	no	no	yes	no	no	no
6813	7765	49	26.1304	Multipara	no	no	0	no	no	VE	VE	40.1429	>36+6	3780	>=2500	no	no	yes	no	9	10	10	normal flora	no	no	no	no	no	no	no	no	no	no	no
6814	7766	15135	35.676	Multipara	no	no	0	no	no	Sectio	Sectio	39	>36+6	4060	>=2500	no	no	yes	no	9	10	10	normal flora	no	no	no	no	no	no	no	no	no	no	no
6815	7767	7932	27.9149	Multipara	no	no	0	no	no	Spontangeburt	Spontangeburt	39.2857	>36+6	3300	>=2500	no	no	yes	no	9	10	10	Candida	no	no	no	no	no	no	no	yes	no	no	no
6819	7771	2446	32.2251	Primipara	no	no	0	no	no	Spontangeburt	Spontangeburt	40.8571	>36+6	4068	>=2500	no	no	yes	no	9	10	10	normal flora	no	no	no	no	no	no	no	no	no	no	no
6821	7773	21595	32.8868	Primipara	no	no	0	no	no	Sectio	Sectio	39.5714	>36+6	3240	>=2500	no	no	yes	no	8	9	9	normal flora	no	yes	no	no	no	no	no	no	no	yes	GDM
6822	7774	22618	25.8367	Multipara	no	no	0	no	no	Spontangeburt	Spontangeburt	39.7143	>36+6	3520	>=2500	no	no	yes	no	9	9	9	normal flora	no	no	no	no	no	no	no	no	no	no	no
6834	7788	13757	31.2588	Primipara	no	no	0	no	no	Spontangeburt	Spontangeburt	39.1429	>36+6	3660	>=2500	no	no	yes	no	9	10	10	normal flora	no	no	no	no	no	no	no	no	no	no	no
6840	7794	5636	31.3521	Primipara	no	no	0	no	no	Sectio	Sectio	39.5714	>36+6	3470	>=2500	no	no	yes	no	9	10	10	T. vaginalis + Candida	no	no	no	no	no	no	no	yes	no	no	no
6841	7795	14435	27.9753	Multipara	no	no	0	no	no	Sectio	Sectio	38.1429	>36+6	3450	>=2500	no	no	yes	no	9	10	10	Candida	no	no	no	no	no	no	no	yes	no	no	no
6845	7799	17111	29.801	Multipara	no	yes	2	no	no	Sectio	Sectio	38.8571	>36+6	2930	>=2500	no	no	yes	no	8	9	9	normal flora	no	no	no	no	no	no	no	no	no	no	no
6849	7804	15209	36.0165	Multipara	no	no	0	no	no	Sectio	Sectio	38.5714	>36+6	3405	>=2500	no	no	yes	no	9	10	10	normal flora	no	no	no	no	no	no	no	no	no	no	no
6855	7810	4224	28.2663	Multipara	no	no	0	no	no	Spontangeburt	Spontangeburt	40.4286	>36+6	3186	>=2500	no	no	yes	no	9	10	10	normal flora	no	no	no	no	no	no	no	no	no	no	no
6863	7819	18692	42.0316	Multipara	no	no	0	no	no	Sectio	Sectio	37.7143	>36+6	3370	>=2500	no	no	yes	no	4	8	10	normal flora	yes	no	no	no	no	no	no	no	no	yes	IGDM
6866	7824	9984	29.6829	Multipara	no	no	0	no	no	Spontangeburt	Spontangeburt	41.1429	>36+6	3990	>=2500	no	no	yes	no	9	10	10	normal flora	no	no	no	no	no	no	no	no	no	no	no
6877	7836	13646	38.4791	Multipara	no	no	0	no	no	Spontangeburt	Spontangeburt	40.1429	>36+6	3920	>=2500	no	no	yes	no				normal flora	no	no	no	no	no	no	no	no	no	no	no
6881	7840	3574	32.6122	Multipara	no	no	0	no	no	Spontangeburt	Spontangeburt	40.1429	>36+6	3640	>=2500	no	no	yes	no	10	10	10	Candida	no	no	no	no	no	no	no	yes	no	no	no
6888	7848	14596	30.8607	Multipara	no	no	0	no	no	Spontangeburt	Spontangeburt	39.2857	>36+6	3590	>=2500	no	no	yes	no	8	9	10	normal flora	no	no	no	no	no	no	no	no	no	no	no
6888	7849	14592	34.0041	Multipara	no	no	0	no	no	Spontangeburt	Spontangeburt	40.2857	>36+6	3790	>=2500	no	no	yes	no	9	10	10	normal flora	no	no	no	no	no	no	no	no	no	no	no
6895	7857	26966	41.7763	Multipara	no	no	0	no	no	Spontangeburt	Spontangeburt	38.4286	>36+6	3375	>=2500	no	no	yes	no	9	10	10	normal flora	no	no	no	no	no	no	no	no	no	no	no
6898	7860	14490	32.571	Multipara	no	no	0	no	no	Spontangeburt	Spontangeburt	38.4286	>36+6	2926	>=2500	no	no	yes	no	9	10	10	normal flora	no	no	no	no	no	no	no	no	no	no	no
6899	7862	19032	32.1071	Primipara	no	yes	2	no	no	Spontangeburt	Spontangeburt	39.8571	>36+6	3340	>=2500	no	no	yes	no	9	10	10	normal flora	no	no	no	no	no	no	no	no	no	no	no
6902	7866	25294	37.2903	Multipara	yes	no	0	no	no	Spontangeburt	Spontangeburt	40.4286	>36+6	3800	>=2500	no	no	yes	no	7	9	10	Intermediate	no	no	no	no	no	no	no	no	yes	no	no
6905	7869	17643	28.5353	Primipara	no	no	0	no	no	Sectio	Sectio	39	>36+6	3560	>=2500	no	no	yes	no	9	10	10	Bacterial vaginosis	no	no	no	no	no	no	yes	no	no	no	no
6906	7870	24261	26.0728	Primipara	no	no	0	no	no	VE	VE	39.2857	>36+6	3410	>=2500	no	no	yes	no	9	10	10	normal flora	no	no	no	no	no	no	no	no	no	no	no
6908	7873	14349	27.0226	Multipara	no	no	0	no	no	VE	VE	38.8571	>36+6	3650	>=2500	no	no	yes	no	8	8	10	normal flora	no	no	no	no	no	no	no	no	no	no	no
6913	7879	4480	23.9478	Primipara	no	no	0	no	no	Sectio	Sectio	40.4286	>36+6	4140	>=2500	no	no	yes	no	9	10	10	normal flora	no	no	no	no	no	no	no	no	no	no	no
6914	7880	4605	35.5031	Multipara	yes	no	0	no	no	Sectio	Sectio	40.4286	>36+6	3100	>=2500	no	no	yes	no	9	10	10	normal flora	no	no	no	no	no	no	no	no	no	no	no
6917	7883	21336	35.0968	Multipara	no	no	0	no	no	Spontangeburt	Spontangeburt	39.7143	>36+6	3370	>=2500	no	no	yes	no	9	10	10	normal flora	no	yes	no	no	no	no	no	no	no	yes	GDM
6918	7885	10684	33.6939	Multipara	no	no	0	no	no	Spontangeburt	Spontangeburt	39.2857	>36+6	3300	>=2500	no	no	yes	no	9	10	10	Candida	no	no	no	no	no	no	no	yes	no	no	no
6922	7890	6122	28.9472	Multipara	no	no	0	no	no	Spontangeburt	Spontangeburt	37.8571	>36+6	3100	>=2500	no	no	yes	no	9	9	10	normal flora	yes	no	no	no	no	no	no	no	no	yes	IGDM
6927	7895	5967	24.173	Primipara	no	yes	10	no	no	Sectio	Sectio	37.1429	>36+6	3460	>=2500	no	no	yes	no	9	10	10	normal flora	no	no	no	no	no	no	no	no	no	no	no
6930	7898	9186	36.1784	Multipara	no	no	0	no	no	VE	VE	39	>36+6	3470	>=2500	no	no	yes	no	8	9	10	T. vaginalis	yes	no	no	no	no	no	no	no	no	yes	IGDM
6942	7913	17496	17.9135	Primipara	no	no	0	no	no	Sectio	Sectio	40.1429	>36+6	3490	>=2500	no	no	yes	no	9	10	10	Intermediate	no	no	no	no	no	no	no	no	yes	no	no
6945	7916	18726	22.9677	Primipara	no	yes	10	no	no	VE	VE	37.5714	>36+6	2655	>=2500	no	no	yes	no	9	10	10	normal flora	no	no	no	no	no	no	no	no	no	no	no
6947	7918	19052	34.696	Multipara	no	yes	10	no	no	Sectio	Sectio	37.8571	>36+6	3220	>=2500	no	no	yes	no	6	8	10	normal flora	no	no	no	no	no	no	no	no	no	no	no
6949	7920	21511	32.8346	Multipara	no	no	0	no	no	Sectio	Sectio	38.2857	>36+6	2930	>=2500	no	no	yes	no	9	10	10	normal flora	no	no	no	no	no	no	no	no	no	no	no
6952	7923	24465	27.2972	Primipara	no	yes	10	no	no	Sectio	Sectio	36.7143	[32+0,36+6]	2480	[1500,2500)	yes	no	yes	yes	8	9	9	normal flora	yes	no	no	no	no	no	no	no	no	yes	IGDM
6953	7924	24466	29.4825	Primipara	no	no	0	no	no	Sectio	Sectio	30.8571	[28+0,31+6]	1100	[1000,1500)	yes	no	yes	yes	7	7	9	normal flora	no	no	no	no	no	no	no	no	no	no	no
6959	7930	26143	21.9876	Primipara	no	no	0	no	no	Spontangeburt	Spontangeburt	38.4286	>36+6	2700	>=2500	no	no	yes	no	9	10	10	normal flora	no	no	no	no	no	no	no	no	no	no	no
6964	7935	27407	17.6582	Multipara	no	no	0	no	no	Spontangeburt	Spontangeburt	40.8571	>36+6	3340	>=2500	no	no	yes	no	9	10	10	normal flora	no	no	no	no	no	no	no	no	no	no	no
6966	7937	28852	32.5765	Multipara	no	yes	3	no	no	Spontangeburt	Spontangeburt	38.8571	>36+6	3010	>=2500	no	no	yes	no	9	10	10	normal flora	no	no	no	no	no	no	no	no	no	no	no
6973	7944	8016	30.4406	Multipara	no	no	0	no	no	Sectio	Sectio	38.8571	>36+6	3960	>=2500	no	no	yes	no	9	10	10	normal flora	no	no	no	no	no	no	no	no	no	no	no
6976	7948	11327	29.9986	Primipara	no	no	0	no	no	Spontangeburt	Spontangeburt	38.5714	>36+6	3300	>=2500	no	no	yes	no	9	10	10	normal flora	yes	no	no	no	no	no	no	no	no	yes	IGDM
6978	7950	14807	33.8147	Primipara	no	no	0	no	no	Spontangeburt	Spontangeburt	38.1429	>36+6	3650	>=2500	no	no	yes	no	9	10	10	normal flora	no	no	no	no	no	no	no	no	no	no	no
6979	7951	15397	43.083	Primipara	no	no	0	no	no	Sectio	Sectio	31.2857	[28+0,31+6]	1400	[1000,1500)	yes	no	yes	yes	8	9	9	Intermediate + Candida	no	no	no	no	no	no	no	yes	yes	no	no
6985	7957	28948	41.1119	Multipara	no	no	0	no	no	Sectio	Sectio	39	>36+6	3210	>=2500	no	no	yes	no	9	10	10	normal flora	no	no	no	no	no	no	no	no	no	no	no
6986	7958	13799	34.1633	Multipara	no	no	0	no	no	Spontangeburt	Spontangeburt	40.1429	>36+6	3250	>=2500	no	no	yes	no	8	9	10	normal flora	no	no	no	no	no	no	no	no	no	no	no
[truncated: 1,121 more rows]
